# Supplementary material for: Prediction of Radiation-Induced Hypothyroidism Using Radiomic Data Analysis Does Not Show Superiority over Standard Normal Tissue Complication Models
Source: Cancers (Basel). 2021 Nov 8;13(21):5584. doi: 10.3390/cancers13215584 (PMC8582656; doi:10.3390/cancers13215584)
Supplement: Supplementary file 1 [file cancers-13-05584-s001.zip]

Archive with 2 entries (2 files):
- cancers-1413372 Supplementary Figure after proof.pdf
- cancers-1413372 Supplementary Table after proof.xlsx
