# Supplementary material for: Prediction of Radiation-Induced Hypothyroidism Using Radiomic Data Analysis Does Not Show Superiority over Standard Normal Tissue Complication Models
Source: Cancers (Basel). 2021 Nov 8;13(21):5584. doi: 10.3390/cancers13215584 (PMC8582656; doi:10.3390/cancers13215584)
Supplement: Supplementary file 1 [file cancers-13-05584-s001.zip › cancers-1413372 Supplementary Table after proof.xlsx]

## Sheet: Table S1
Table S1: Raw patients' data (anonymized)
ID	Center	Sex	Age (years)	T	N	M	Stage	Time to follow-up (months)	Baseline fT4 (pg/mL)	Baseline TSH (mIU/L)	D min (Gy)	D mean (Gy)	D50 (Gy)	D max (Gy)	V thyroid (cm3)	V10	V20	V30	V40	V50	V60	V70	D mean pituitary gland (Gy)	Hypothyroidism
A01	A	Male	43	4	1	0	IV	38	8.53	0.23	44.938	55.914	55.543	72.43	29	100	100	100	100	93.0159	16.4965	2.3555	3.796	NO
A02	A	Female	61	2	1	0	III	37	8.19	1.93	47.342	52.736	58.848	57.472	12.8	100	100	100	100	90.7396	0	0	6.158	YES
A03	A	Male	59	3	0	0	III	23	6.31	0.72	39.877	52.649	52.238	61.603	6.7	100	100	100	99.9941	69.7858	8.25927	0	2.74	YES
A04	A	Male	57	2	0	0	II	21	8.19	0.04	1.109	14.99	4.238	51.475	58.5	33.9558	28.1164	24.6372	21.132	4.36661	0	0	3.289	NO
A05	A	Male	51	4	0	0	IV	26	8.41	0.7	29.064	53.692	54.103	56.458	18.2	100	100	99.9901	99.4557	96.8443	0	0	5.501	NO
A06	A	Male	62	3	1	0	III	23	8.96	0.5	47.053	56.776	54.576	71.388	32.7	100	100	100	100	93.1501	28.0746	1.26854	4.985	NO
A07	A	Female	35	2	2b	0	IV	39	4.68	0.86	42.228	56.114	56.385	72.129	19.2	100	100	100	100	83.1902	31.009	1.15954	5.007	NO
A08	A	Male	66	3	1	0	III	28	5.82	0.18	34.54	54.204	54.252	65.195	52.5	100	100	100	99.335	73.7792	21.383	0	2.925	NO
A09	A	Male	52	4	2c	0	IV	26	7.16	0.49	46.483	55.595	55.084	65.531	28.7	100	100	100	100	98.9392	15.7396	0	7.339	NO
A10	A	Female	58	1	0	0	I	32	6.77	0.68	47.375	51.348	54.22	54.42	14.9	100	100	100	100	81.6217	0	0	2.127	NO
A11	A	Female	51	2	2c	0	IV	15	6.56	1.65	45.53	59.036	58.272	72.825	11.2	100	100	100	100	90.1813	45.154	9.85619	3.894	YES
A12	A	Male	57	2	1	0	III	29	6.52	0.65	41.474	53.435	55.033	57.914	20	100	100	100	100	83.7542	0	0	4.156	NO
A13	A	Male	64	2	2c	0	IV	16	55.72	0.03	46.25	60.024	59.724	71.82	10.5	100	100	100	100	98.4892	47.1667	0.175697	3.663	YES
A14	A	Male	63	2	2	0	IV	28	5.61	1.18	29.072	54.291	55.481	67.253	21.9	100	100	99.9256	94.1526	82.0511	20.3255	0	4.148	NO
A15	A	Male	62	1	0	0	I	31	4.68	0.51	2.098	22.873	9.459	56.751	45.8	49.7951	40.4099	35.2463	30.4961	24.7449	0	0	2.501	NO
A16	A	Male	63	1	2c	0	IV	35	3.08	1.6	53.616	55.439	55.47	56.698	13.1	100	100	100	100	100	0	0	4.266	NO
A17	A	Male	68	2	2b	0	IV	33	6.5	0.23	23.543	61.902	62.901	72.689	26.5	100	100	99.8009	99.3588	98.8355	96.1129	1.24219	2.068	NO
A18	A	Female	60	2	0	0	II	30	6.94	0.38	37.099	50.11	51.763	61.803	33.6	100	100	100	95.3887	61.3222	0.487717	0	5.371	NO
A19	A	Male	56	1	2	0	IV	15	5.51	1.68	48.303	59.337	67.697	71.634	18.8	100	100	100	100	99.7805	44.7783	8.5515	5.485	YES
A20	A	Female	68	2	2b	0	IV	22	6.54	0.32	31.898	56.872	56.835	72.754	21.5	100	100	100	98.9704	79.6418	34.8762	8.03422	3.045	NO
A21	A	Male	66	2	0	0	II	42	5.09	0.5	3.617	31.683	23.487	55.461	25.6	79.254	65.1743	55.0557	44.1708	24.1768	0	0	3.42	NO
A22	A	Male	69	4	1	0	IV	40	9.64	0.06	25.838	54.385	54.881	68.534	58.8	100	100	99.8663	98.4437	79.3524	20.3884	0	4.103	NO
A23	A	Female	65	2	2b	0	IV	14	7.95	0.7	46.784	57.843	55.285	71.933	14.3	100	100	100	100	96.9855	38.2658	3.81859	4.569	YES
A24	A	Male	51	3	1	0	III	23	5.12	0.78	47.61	55.17	54.162	61.926	11.4	100	100	100	100	95.8014	18.8608	0	4.31	NO
A25	A	Female	57	4	1	0	IV	17	7.86	0.29	46.118	56.45	56.72	64.484	19.3	100	100	100	100	98.1158	0.592721	0	4.467	NO
A26	A	Female	61	2	0	0	II	14	3.3	1.5	47.588	56.237	53.806	62.784	6.8	100	100	100	100	98.0466	26.4765	0	5.964	YES
A27	A	Female	67	2	1	0	III	37	5.42	1	46.86	54.264	54.287	59.447	18.8	100	100	100	100	97.4888	0	0	3.939	NO
A28	A	Male	57	1	2	0	IV	42	6.79	0.95	45.096	56.28	55.579	62.246	19	100	100	100	100	95.6772	26.0657	0	6.14	NO
A29	A	Female	59	2	2b	0	IV	13	4.91	1.08	42.622	52.524	52.616	64.658	12.5	100	100	100	100	73.0433	0.598798	0	2.597	YES
A30	A	Male	75	2	2b	0	IV	27	7.05	0.13	47.375	57.726	57.408	70.483	39.6	100	100	100	100	95.8175	41.0426	0	3.051	NO
A31	A	Male	77	4	0	0	IV	40	4.28	1.73	53.184	60.772	58.201	72.099	20.4	100	100	100	100	100	44.2174	16.1835	2.473	NO
A32	A	Male	54	2	2b	0	IV	35	4.1	0.7	45.122	55.855	56.275	58.887	32	100	100	100	100	99.3572	0	0	4.19	NO
A33	A	Male	62	1	1	0	III	26	7.22	0.4	42.835	52.102	52.431	62.297	19	100	100	100	100	95.378	26.2345	0	3.271	NO
A34	A	Female	63	2	0	0	II	29	6.19	0.78	33.262	45.919	46.303	54.275	15.4	100	100	100	89.7717	25.6937	0	0	2.855	NO
A35	A	Female	39	1	2c	0	IV	14	5.91	1.06	37.411	49.699	50.2	67.07	28	100	100	100	99.022	48.262	0.371929	0	3.641	YES
A36	A	Female	62	2	2b	0	IV	15	4.25	2.22	51.793	59.813	55.615	72.586	4.8	100	100	100	100	100	44.792	7.35167	2.4	YES
A37	A	Male	63	2	2b	0	IV	42	5.59	1.93	43.192	58.566	59.164	69.952	20.5	100	100	100	100	94.3015	37.4696	0	4.641	NO
A38	A	Male	69	2	2b	0	IV	22	9.12	0.15	24.273	46.157	46.344	62.651	40.6	100	100	97.5991	76.6726	34.9724	1.91407	0	3.428	NO
B01	B	Male	72	2	0	0	II	22	12.295	0.199	52.275	56.538	54.755	60.795	21.68	100	100	100	100	100	5.261	0	3.975	NO
B02	B	Male	54	3	2a	0	IV	14	13.2	0.392	48.325	55.177	55.865	57.565	12.61	100	100	100	100	98.404	0	0	3.505	YES
B03	B	Male	61	3	2b	0	IV	24	9.283	1.347	41.075	56.004	55.145	61.745	32.68	100	100	100	100	95.004	15.868	0	3.195	NO
B04	B	Male	60	4	2b	0	IV	22	5.7	1.147	42.955	53.474	53.715	62.425	48.03	100	100	100	100	85.797	9.872	0	4.065	NO
B05	B	Female	64	2	2b	0	IV	11	7.127	0.319	51.825	57.3	58.505	61.975	8.49	100	100	100	100	100	15.928	0	3.795	YES
B06	B	Male	68	2	0	0	II	24	9.328	0.497	45.855	55.234	54.545	63.995	28.98	100	100	100	100	97.331	4.331	0	2.71	NO
B07	B	Male	53	2	2b	0	IV	24	11.137	0.682	51.245	56.262	54.865	61.135	9.25	100	100	100	100	100	3.964	0	2.765	NO
B08	B	Female	61	3	1	0	IV	20	7.166	0.632	41.245	53	53.945	56.025	37.41	100	100	100	100	88.873	0	0	4.78	NO
B09	B	Male	65	2	2c	0	IV	21	9.064	0.654	48.205	53.735	53.955	59.995	26.54	100	100	100	100	98.494	0	0	3.655	NO
B10	B	Male	57	4	0	0	IV	13	8.214	1.054	56.765	59.459	59.575	61.645	15.45	100	100	100	100	100	26.25	0	3.835	YES
B11	B	Male	70	2	2b	0	IV	19	8.049	1.211	25.675	56.474	58.075	62.085	21.16	100	100	99.761	99.076	94.66	23.714	0	5.305	NO
B12	B	Male	53	3	0	0	III	23	10.094	1.533	3.515	41.906	50.415	61.675	42.87	87.199	79.672	75.375	66.89	50.828	9.671	0	4.88	NO
C01	C	Male	60	4	2b	0	IV	24	8.062	1.283	24.219	43.023	43.892	51.031	10.3	100	100	98.9939					4.941	YES
C02	C	Male	57	3	0	0	III	19	7.886	0.612	9.36	50.066	51.228	70.946	12.1	100	100	96.0633					4.83735	YES
C03	C	Male	51	2	2	0	IV	8	10.167	1.208	47.029	50.284	50.382	52.001	7.7	100	100	100	100				2.3848	YES
C04	C	Male	49	4	2c	0	IV	40	6.418	0.618	35.49	49.566	51.278	69.021	28	100	100	100					4.6905	NO
C05	C	Male	62	2	0	0	II	41	7.781	1.245	31.13	47.366	44.555	61.551	17.3	100	100	100					3.73815	NO
C06	C	Female	64	1	0	0	I	43	6.51	1.841	35.261	45.552	44.401	59.3115	28.4	100	100	100					3.3748	NO
C07	C	Male	56	2	0	0	II	42	8.572	0.3	39.055	46.345	46.516	54.139	23.5	100	100	100					6.1538	NO
C08	C	Male	60	2	2b	0	IV	43	7.44	0.612	41.726	51.52	51.988	53.376	15.3	100	100	100	100				4.03075	NO
C09	C	Male	50	4	2b	0	IV	41	3.736	0.821	24.034	37.434	36.897	51.494	21.5	100	100	93.7749					4.32744	NO
C10	C	Male	53	2	2b	0	IV	41	8.062	0.3	30.715	44.17	44.761	54.378	12.8	100	100	100					6.95854	NO
C11	C	Male	59	2	2b	0	IV	13	17.515	0.168	45.945	55.712	54.433	73.209	16.7	100	100	100	100				2.4112	YES
C12	C	Male	68	3	0	0	III	21	11.833	0.676	55.576	68.279	70.402	74.383	10.7	100	100	100	100	100			6.16112	YES
C13	C	Male	47	3	2c	0	IV	38	5.546	0.255	28.425	43.738	44.247	57.072	39.5	100	100	97.7741					4.40616	NO
C14	C	Male	71	2	0	0	II	37	8.534	0.379	45.423	62.674	63.911	66.519	38.8	100	100	100	100				3.18825	NO
C15	C	Female	53	4	2c	0	IV	16	9.144	0.489	44.062	51.137	51.164	65.624	10.8	100	100	100	100				3.65728	YES
C16	C	Female	49	2	1	0	IV	40	9.789	1.152	34.585	46.986	46.847	63.145	14.4	100	100	100					5.37408	NO
C17	C	Male	51	0	3	0	IV	24	5.828	0.949	37.408	45.716	46.611	51.95	10.2	100	100	100	88.9285				7.85273	YES
C18	C	Male	58	4	2b	0	IV	42	5.943	1.783	18.683	32.501	32.306	48.306	5.7	100	100	61.0532					3.42672	NO
C19	C	Male	51	3	2c	0	IV	34	9.462	0.653	28.852	40.693	40.267	53.834	20.9	100	100	99.1705					3.88278	NO
C20	C	Male	70	4	2b	0	IV	21	7.956	0.512	28.069	53.927	53.093	71.43	16.8	100	100	99.9836					2.23335	YES
C21	C	Male	54	4	2b	0	IV	38	9.105	0.278	15.056	49.122	49.041	70.897	18.9	100	100	96.0006					2.20088	NO
C22	C	Male	49	4	2c	0	IV	39	6.727	0.845	15.487	34.018	33.617	61.002	11.9	100	100	62.6749					2.15072	NO
C23	C	Male	73	2	0	0	II	38	28.991	1.611	31.43	47.484	48.739	51.65	16.4	100	100	100					4.39398	NO
C24	C	Male	60	2	0	0	II	38	5.658	1.687	27.79	49.248	48.887	61.733	68.4	100	100	99.6659					4.72648	NO
C25	C	Male	57	2	1	0	IV	37	5.435	0.719	33.578	51.161	51.208	62.326	13.4	100	100	100					4.14403	NO
C26	C	Male	65	2	0	0	II	36	6.237	0.553	14.29	48.588	52.626	56.781	33.8	100	100	92.1501					3.0096	NO
C27	C	Male	52	4	1	0	IV	19	8.646	1.109	35.729	49.564	51.019	53.252	13.7	100	100	100					4.569	YES
C28	C	Male	57	4	2c	0	IV	36	7.609	1.617	26.476	44.56	46.258	51.463	13.7	100	100	98.0849					3.01455	NO
C29	C	Male	70	2	0	0	II	10	7.845	1.264	46.453	56.389	56.642	64.532	10.6	100	100	100	100				3.93096	YES
C30	C	Male	50	3	2c	0	IV	33	7.886	0.283	47.682	50.723	50.752	52.399	14.4	100	100	100	100				3.52114	NO
C31	C	Male	53	4	1	0	IV	44	4.545	0.618	41.677	49.903	49.482	68.574	37.8	100	100	100	100				4.1807	NO
C32	C	Female	55	2	0	0	II	31	6.51	0.553	5.425	45.748	46.279	70.072	21.5	100	100	92.1604					5.24832	NO
C33	C	Female	62	2	1	0	IV	19	5.828	1.345	44.583	55.318	55.69	61.259	5.5	100	100	100	100				3.78144	YES
C34	C	Male	68	1	0	0	I	32	6.51	2.472	47.4385	55.498	54.381	66.769	15.1	100	100	100	100	98.7531			5.833	NO
C35	C	Male	46	4	2c	0	IV	48	7.045	0.659	31.169	48.041	48.665	73.732	25.9	100	100	100					4.066	NO
C36	C	Male	59	2	3	0	IV	29	6.031	2.132	50.294	55.678	53.072	72.279	11.9	100	100	100	100	100			2.28536	NO
C37	C	Male	61	2	0	0	II	27	6.479	0.489	51.01	60.46	60.697	70.665	20.9	100	100	100	100				2.86794	NO
C38	C	Male	70	3	0	0	III	19	7.851	1.059	65.715	69.157	68.981	72.508	3.9	100	100	100	100	100	100		3.04203	YES
C39	C	Male	67	4	1	0	IV	30	9.624	0.689	38.811	46.012	47.081	51.091	19.4	100	100	100					2.17624	NO
C40	C	Male	62	3	1	0	IV	28	6.031	0.695	27.569	48.526	49.228	51.339	17.4	100	100	99.8783					3.8548	NO
C41	C	Male	66	1	0	0	I	30	7.781	1.97	2.737	34.675	42.434	52.142	31.2	100	100	63.9016					2.59805	NO
C42	C	Male	61	3	1	0	IV	29	6.98	0.743	29.617	42.867	43.082	51.013	16.9	100	100	99.9768					4.08408	NO
C43	C	Female	60	3	0	0	III	27	9.302	0.396	20.703	42.906	43.705	68.404	50.9	100	100	97.6392					3.2769	NO
C44	C	Male	45	3	0	0	III	16	8.169	1.687	55.251	68.217	70.595	74.618	18	100	100	100	100	100			3.05092	YES
C45	C	Male	57	3	0	0	III	24	7.921	2.099	7.78	34.909	39.035	54.682	17.6	100	100	62.2591					2.112	NO
C46	C	Male	72	2	0	0	II	47	7.274	0.512	28.668	45.207	43.632	74.768	26.3	100	100	99.6488					2.679	NO
C47	C	Male	54	3	2c	0	IV	30	13.579	1.177	31.715	43.065	42.924	54.521	6	100	100	100					3.40095	YES
C48	C	Female	55	1	2c	0	IV	43	8.912	1.013	39.796	49.022	48.648	62.427	13	100	100	100					3.3396	NO

## Sheet: Table S2
Table S2: Raw values of radiomic features
ID	Subset	original_shape_Elongation	original_shape_Flatness	original_shape_LeastAxisLength	original_shape_MajorAxisLength	original_shape_Maximum2DDiameterColumn	original_shape_Maximum2DDiameterRow	original_shape_Maximum2DDiameterSlice	original_shape_Maximum3DDiameter	original_shape_MeshVolume	original_shape_MinorAxisLength	original_shape_Sphericity	original_shape_SurfaceArea	original_shape_SurfaceVolumeRatio	original_shape_VoxelVolume	original_firstorder_10Percentile	original_firstorder_90Percentile	original_firstorder_Energy	original_firstorder_Entropy	original_firstorder_InterquartileRange	original_firstorder_Kurtosis	original_firstorder_Maximum	original_firstorder_MeanAbsoluteDeviation	original_firstorder_Mean	original_firstorder_Median	original_firstorder_Minimum	original_firstorder_Range	original_firstorder_RobustMeanAbsoluteDeviation	original_firstorder_RootMeanSquared	original_firstorder_Skewness	original_firstorder_TotalEnergy	original_firstorder_Uniformity	original_firstorder_Variance	original_glcm_Autocorrelation	original_glcm_ClusterProminence	original_glcm_ClusterShade	original_glcm_ClusterTendency	original_glcm_Contrast	original_glcm_Correlation	original_glcm_DifferenceAverage	original_glcm_DifferenceEntropy	original_glcm_DifferenceVariance	original_glcm_Id	original_glcm_Idm	original_glcm_Idmn	original_glcm_Idn	original_glcm_Imc1	original_glcm_Imc2	original_glcm_InverseVariance
A01	test	0.924835	0.356177	27.0877	76.0512	96.1769	80.5047	63.1269	98.8433	29678.4	70.3348	0.376924	12298.6	0.414397	29810	85	139	420522560	1.93255	23	18.2465	182	18.03	115.66	122	-266	448	10.2767	118.772	-2.7092	420522560	0.331644	729.546	264.855	171.244	-14.6152	3.42373	0.631201	0.684733	0.467299	1.19732	0.404277	0.786775	0.781153	0.99828	0.977	-0.236317	0.737931	0.378003
A02	train	0.755417	0.382661	19.4105	50.7252	59.9083	45.0444	41.3038	60.208	13400.8	38.3187	0.491288	5553.52	0.414417	13466	65	175	241040550	2.82554	56	13.4773	259	35.635	124.872	132	-591	850	23.6795	133.791	-1.79909	241040550	0.171867	2307	886.759	781.843	-40.433	9.84488	2.2116	0.630128	0.989212	1.83016	1.2025	0.633944	0.603973	0.99824	0.973368	-0.167568	0.744981	0.466237
A03	test	0.524945	0.356132	20.6333	57.9371	55.1725	33.2415	42.9535	55.1815	7256.54	30.4138	0.439123	4127.79	0.568837	7323	88	190	174969608	2.55721	47	4.1222	236	31.7003	149.13	160	-39	275	21.0517	154.574	-1.16958	174969608	0.213445	1653.52	77.486	245.99	-24.4966	7.24907	1.54857	0.642489	0.832384	1.69215	0.834787	0.674887	0.651053	0.989777	0.939612	-0.170445	0.719329	0.44242
A04	test	0.866508	0.420858	33.8154	80.3488	97.2471	79.2465	71.2531	98.3514	56688.1	69.6229	0.449848	15864	0.279847	56817	58	142	711206229	2.43145	42	12.4413	740	26.5886	106.125	113	-136	876	17.5817	111.882	-0.110544	711206229	0.230487	1254.91	118.022	471.409	-3.61428	7.18623	0.888273	0.779809	0.538475	1.31244	0.588597	0.764894	0.756344	0.999329	0.985671	-0.325178	0.881412	0.395916
A05	test	0.666609	0.291982	21.91	75.0388	77.8267	66.7533	60.1332	77.9872	17256.9	50.0215	0.407214	7930.54	0.459558	17355	101	202	484622146	2.56216	49	4.86887	336	31.7392	162.054	174	-70	406	21.454	167.105	-1.16059	484622146	0.220328	1662.59	105.404	299.895	-25.9255	7.47964	1.42929	0.675189	0.77367	1.63709	0.809053	0.694676	0.673743	0.995193	0.958813	-0.198285	0.758865	0.427569
A06	train	0.597781	0.281741	25.294	89.7775	84.4038	56.0446	72.2496	84.8823	33999.4	53.6672	0.436066	11638.9	0.342327	34119	66	142	434553640	2.34601	38	7.90182	347	24.6715	107.661	113	-145	492	16.0593	112.856	-1.14073	434553640	0.247109	1145.61	120.822	228.551	-15.5413	5.54998	0.809939	0.741601	0.563072	1.33441	0.478893	0.751524	0.741589	0.998002	0.973698	-0.267144	0.816784	0.412598
A07	train	0.786801	0.415204	24.4396	58.8617	67.082	55.1453	50.01	69.4262	19537.8	46.3124	0.442336	7930.79	0.405919	19620	99.9	191	524124444	2.3007	34	10.0192	252	28.5844	158.667	172	-332	584	16.4753	163.444	-2.02788	524124444	0.277805	1538.51	446.722	299.298	-28.1737	5.93696	1.6598	0.557339	0.781798	1.68404	1.0295	0.70509	0.683918	0.997415	0.971086	-0.140527	0.63186	0.399251
A08	test	0.646665	0.393321	32.6243	82.9458	85.44	73.3485	74.6726	87.5271	51649.9	53.6381	0.493956	13578.2	0.262889	51768	91	193	1226212098	2.70112	50	5.84758	605	32.1626	147.942	156	-146	751	21.1804	153.905	-0.967674	1226212098	0.191676	1799.76	159.47	418.011	-26.8536	9.04422	1.42074	0.726737	0.813905	1.6174	0.734075	0.670102	0.648396	0.998537	0.975116	-0.217064	0.804281	0.473502
A09	train	0.504728	0.399799	32.9748	82.4786	70.0928	47.4342	70.2567	70.4486	29094.2	41.6293	0.457501	9999.15	0.343682	29205	91	171	542391845	2.42824	42	4.92652	307	25.4443	132.215	135	-123	430	17.4104	136.279	-0.777052	542391845	0.223456	1091.1	120.069	124.76	-8.43523	5.12627	1.42024	0.563779	0.854403	1.61895	0.659955	0.652132	0.627654	0.995689	0.956468	-0.136223	0.642718	0.488671
A10	train	0.809951	0.558857	27.1679	48.6133	53.7587	42.19	40.8044	54.3507	15489.9	39.3743	0.443549	6774.98	0.43738	15561	47	98	98658557	1.98718	28	108.318	300	19.4425	70.8868	75	-766	1066	11.3824	79.6249	-7.36993	98658557	0.327334	1315.18	1187.37	1803.71	-55.9858	4.80084	1.39386	0.545647	0.527804	1.26706	1.1047	0.782188	0.776036	0.999327	0.988613	-0.237402	0.751542	0.376195
A11	test	0.664217	0.340139	19.6662	57.8182	58.8982	45.5412	48.2597	59.3127	11654.3	38.4038	0.445759	5576.67	0.478508	11727	138	216	411044935	2.31336	35	8.05084	278	25.4353	183.815	193	-57	335	15.2068	187.22	-1.79986	411044935	0.262558	1263.25	123.128	275.477	-23.1463	5.37813	1.1809	0.634053	0.676223	1.53307	0.709712	0.725009	0.708867	0.99492	0.959467	-0.181228	0.710044	0.408639
A12	train	0.70466	0.347383	21.9783	63.2681	64.3506	52.3927	52.469	69.4406	15167	44.5825	0.401869	7373.39	0.486146	15279	106	159	280089191	1.96352	25	55.5697	201	17.9153	132.402	135	-474	675	10.4935	135.394	-4.30037	280089191	0.336996	801.34	621.673	313.173	-15.4957	3.23996	0.750791	0.618414	0.464828	1.19749	0.528715	0.791192	0.785757	0.999087	0.984247	-0.233704	0.741051	0.369962
A13	test	0.568809	0.370789	23.7761	64.1229	58.6941	45.8912	51.0882	59.6238	10539.3	36.4737	0.432064	5380.36	0.510503	10623	92	187	260836794	2.46286	40	5.89588	364	29.6184	151.591	164	-83	447	18.7929	156.697	-1.30917	260836794	0.239714	1574.23	117.624	266.149	-24.0976	6.53923	1.52784	0.615548	0.782184	1.66619	0.895479	0.697477	0.676279	0.995881	0.962546	-0.168262	0.701093	0.417054
A14	train	0.643435	0.353622	25.0336	70.7921	66.6033	49.8197	60.208	66.7907	22244.8	45.5501	0.415862	9197.87	0.413483	22348	54	165	368593616	2.79447	48	8.59879	231	36.7366	117.301	130	-277	508	21.6015	128.426	-1.96141	368593616	0.193257	2733.93	305.275	1811.3	-106.072	13.0382	2.1133	0.718556	1.03683	1.85622	1.02267	0.612539	0.579303	0.995724	0.956759	-0.152772	0.734808	0.48376
A15	test	0.724666	0.453005	34.5244	76.2119	84.0536	66.3702	68.0661	84.3445	44743	55.2282	0.458863	13282.6	0.296865	44850	73	142	601118683	2.29509	34	15.7373	612	23.2095	110.77	115	-236	848	14.4399	115.771	0.19624	601118683	0.263638	1132.88	226.929	304.147	-2.72899	4.95392	1.20598	0.603486	0.697951	1.48875	0.701235	0.707218	0.692444	0.999031	0.980968	-0.175561	0.701282	0.45768
A16	test	0.777156	0.399302	21.2164	53.1337	53.4135	50	46.0977	59.2115	13113.1	41.2932	0.444871	6044.86	0.460979	13179	7	111	77287083	2.7367	57	6.13505	158	33.8683	63.008	70	-299	457	23.6715	76.5794	-1.19009	77287083	0.178286	1894.4	232.806	440.411	-30.6483	9.75244	1.26315	0.768925	0.755351	1.55322	0.669063	0.687538	0.668709	0.99658	0.96337	-0.258623	0.848161	0.464063
A17	test	0.630986	0.461545	31.3976	68.0273	68	48.1041	59.4811	71.1126	26921.8	42.9243	0.471034	9222.21	0.342556	27003	36	177	479211759	3.14488	74	7.09659	544	46.4073	118.149	132	-370	914	31.3091	133.216	-0.987856	479211759	0.145689	3787.34	418.633	3035.12	-107.702	21.675	2.02336	0.829085	0.940657	1.78935	1.10642	0.64714	0.619631	0.998543	0.975933	-0.280714	0.898949	0.461787
A18	train	0.75056	0.408851	25.4122	62.1552	72.6705	57.3149	59.5399	73.9256	34677	46.6512	0.517464	9937.98	0.286588	34767	35	168	1040679571	3.38869	78	27.7665	1405	62.197	123.286	112	-173	1578	31.9084	173.011	4.28245	1040679571	0.130289	14733.4	177.414	190649	3346.86	87.8288	9.6864	0.801723	1.36296	2.08252	7.76219	0.638391	0.611542	0.997815	0.980616	-0.296435	0.922129	0.43751
A19	test	0.589794	0.369105	25.3086	68.5674	65.1153	44.7214	56.2228	66.6033	18726.5	40.4407	0.455681	7483.9	0.399641	18807	29	115	136479183	2.49581	43	6.60411	454	27.807	76.6365	83	-119	573	18.1949	85.187	-0.857816	136479183	0.220243	1383.67	77.4591	265.859	-19.4996	6.91789	0.985266	0.748541	0.646079	1.42545	0.554966	0.720495	0.707698	0.998313	0.974652	-0.256792	0.8279	0.45007
A20	test	0.685123	0.408434	26.7804	65.5685	67.8012	44.5533	57.2189	68.1616	20753.1	44.9225	0.449462	8125.44	0.391528	20856	88	183	481784822	2.49441	42	9.70513	643	31.3387	145.563	159	-130	773	18.9731	151.989	-1.26515	481784822	0.238764	1911.84	159.398	746.724	-29.4238	8.50535	1.43769	0.706393	0.706542	1.58698	0.924293	0.723556	0.706497	0.998624	0.979193	-0.227608	0.792102	0.399943
A21	test	0.783823	0.396241	25.0823	63.3006	76.1577	57.4282	56.2228	76.2168	26308.5	49.6165	0.427734	10001	0.380142	26415	86	185	602427010	2.60528	44	9.4848	331	32.0306	144.317	156	-416	747	19.7603	151.017	-1.91313	602427010	0.213736	1978.85	550.925	780.378	-55.6676	9.88959	1.22607	0.777326	0.734131	1.5333	0.66785	0.694313	0.677138	0.998738	0.977503	-0.245192	0.826206	0.463848
A22	test	0.78345	0.459006	34.9314	76.1023	81.5414	72.4431	69.2604	82.3468	59175.5	59.6224	0.471741	15567.1	0.263067	59295	67	190	3769935928	3.32223	64	39.5854	1910	75.4032	162.529	136	-126	2036	26.5696	252.149	5.71222	3769935928	0.144012	37163.7	229.981	2.10745e+06	20405.7	239.389	15.8927	0.876113	1.51955	2.08203	13.4893	0.6324	0.605917	0.997908	0.983504	-0.284141	0.910261	0.449534
A23	train	0.724249	0.29505	20.3152	68.8535	74.4648	66.1891	51.3517	74.5721	14333.1	49.8671	0.389854	7319.42	0.510664	14430	65	174	270789768	2.68234	60	4.82633	384	36.6738	128.9	143	-104	488	25.7667	136.988	-1.22938	270789768	0.202669	2150.59	120.996	664.37	-51.9387	10.7448	1.46484	0.757876	0.802457	1.66585	0.7955	0.685592	0.661696	0.996732	0.964777	-0.229138	0.809178	0.422491
A24	test	0.646615	0.299655	19.5781	65.3356	57.8014	48.7647	52.469	57.836	11102.9	42.247	0.511958	4701.18	0.42342	11172	95	180	252196908	2.34476	39	5.28701	227	26.7465	146.045	156	-30	257	17.3735	150.247	-1.40536	252196908	0.257796	1244.74	74.2835	193.163	-20.2699	5.67176	1.08461	0.67433	0.68569	1.49753	0.598838	0.711342	0.695462	0.992736	0.949323	-0.192465	0.729382	0.441755
A25	train	0.759822	0.305492	21.6176	70.7633	82.3468	60.531	58.0775	82.8613	19028.6	53.7675	0.395522	8714.68	0.457978	19134	94	162	368164338	2.04577	29	7.52363	201	21.553	135.526	144	-92	293	13.3014	138.713	-1.78671	368164338	0.303444	874.022	102.963	106.916	-12.3246	3.75702	0.850417	0.624889	0.549201	1.37336	0.536878	0.766386	0.754364	0.995117	0.96213	-0.198774	0.697698	0.364618
A26	test	0.783087	0.312237	15.0734	48.2753	58.258	45.2769	40.1123	59.1101	6689.71	37.8038	0.451722	3800.89	0.568169	6759	57	145	84705754	2.58515	47	6.85297	191	30.3961	104.086	112	-112	303	19.5996	111.948	-1.5673	84705754	0.20864	1698.37	98.7616	562.243	-40.9534	8.91773	0.873908	0.820038	0.60036	1.38563	0.503764	0.737401	0.726084	0.994967	0.958353	-0.3131	0.880808	0.429059
A27	test	0.531302	0.419392	22.5317	53.7246	65.3758	67.2681	34.1321	71.2461	18971.5	28.544	0.606687	5670.05	0.298873	19029	115	193	525919332	2.28085	31	10.5253	516	24.9726	162.245	171	-120	636	14.3199	166.246	-1.31122	525919332	0.277299	1314.24	149.549	358.075	-15.86	5.54216	1.28547	0.617507	0.693037	1.54438	0.788849	0.720329	0.704342	0.998135	0.975062	-0.173261	0.692111	0.417969
A28	test	0.683906	0.432508	26.5642	61.419	70.4344	50.3587	51.4782	73.6817	19981.4	42.0048	0.432643	8230.74	0.41192	20080	30	180	350002032	3.186	86	5.50511	255	50.5249	115.576	130	-373	628	35.8435	132.024	-1.25037	350002032	0.135519	4072.62	422.836	2120.47	-113.431	20.5806	2.11802	0.811683	0.95268	1.82039	1.17318	0.649902	0.621237	0.996949	0.966138	-0.274367	0.888747	0.444139
A29	train	0.701963	0.397525	23.5278	59.1856	57.3149	44.2832	47.2652	60.4152	12152.8	41.5461	0.428486	5965.76	0.490895	12237	111	183	302510010	2.18497	30	7.32216	226	22.9186	153.953	162	-95	321	13.638	157.229	-1.73285	302510010	0.290823	1019.27	118.522	129.312	-13.9464	4.21095	1.15695	0.561995	0.689506	1.52323	0.665111	0.715364	0.699156	0.994292	0.955855	-0.146013	0.630322	0.428795
A30	train	0.811417	0.538934	35.805	66.4367	75.1665	67.9117	57.2713	76.138	39328.6	53.9078	0.439757	12717.8	0.323372	39438	66	140	477340844	2.34513	39	6.85238	395	24.3114	105.18	110	-114	509	16.3767	110.016	-0.897685	477340844	0.240372	1040.82	97.639	158.512	-9.7074	4.94551	1.05316	0.646107	0.693732	1.46488	0.553713	0.70256	0.687426	0.997641	0.969151	-0.187739	0.727959	0.466732
A31	test	0.700847	0.32404	22.9464	70.8135	73.8783	54.231	56.0357	74.1215	19590.2	49.6295	0.448884	7829.07	0.399641	19692	49	174	325208852	2.88294	82	2.74202	209	43.3187	117.978	131	-80	289	33.4694	128.51	-0.691834	325208852	0.161411	2595.88	93.3233	601.557	-44.3346	13.6613	1.72643	0.774186	0.903667	1.74877	0.87316	0.655323	0.626763	0.990197	0.939127	-0.236107	0.834822	0.44112
A32	test	0.721851	0.465387	30.243	64.9847	72.111	60.407	61.131	72.2842	31748.2	46.9093	0.489302	9909.52	0.312129	31842	75	190	684942829	2.89063	57	10.9869	396	36.8832	137.928	145	-613	1009	24.4513	146.665	-1.53285	684942829	0.167216	2486.66	976.344	1092.38	-51.4559	11.8816	1.75842	0.739872	0.885058	1.70503	0.946147	0.655288	0.630435	0.998971	0.979381	-0.228407	0.830132	0.472435
A33	train	0.687568	0.303956	21.946	72.2014	68.5055	57.7235	56.0803	72.5879	18532.6	49.6434	0.456887	7412.54	0.399972	18636	84	165	344459659	2.35162	36	7.43575	337	25.9599	131.113	140	-114	451	15.8298	135.954	-1.59948	344459659	0.255552	1292.84	120.535	272.235	-23.4304	5.81168	0.969926	0.709922	0.61284	1.43226	0.583293	0.739701	0.727029	0.99736	0.970165	-0.229926	0.780459	0.411172
A34	train	0.656466	0.317943	18.7138	58.859	58.258	43.3244	47.8539	59.716	9585	38.6389	0.447884	4872.07	0.508301	9654	104	193	256600984	2.37854	38	5.98518	252	27.8541	158.706	170	-91	343	17.2637	163.033	-1.53357	256600984	0.253185	1392.02	124.061	220.029	-21.6874	5.82792	1.353	0.617074	0.748248	1.60387	0.773572	0.701369	0.682003	0.994192	0.955305	-0.171672	0.695576	0.427824
A35	test	0.671365	0.387541	24.9083	64.2728	73.8173	55.5428	50.2195	75.0533	28612.9	43.1504	0.481725	9391.3	0.328219	28695	50	165	417530566	2.89304	63	6.34225	240	36.9377	110.804	116	-415	655	25.7901	120.626	-1.07651	417530566	0.159858	2273.16	491.271	646.125	-33.7544	11.8339	1.12651	0.824276	0.654243	1.45224	0.679699	0.724074	0.709971	0.998505	0.977157	-0.342305	0.914906	0.43103
A36	train	0.510481	0.263387	16.9622	64.4003	53.0754	39.8246	43.7379	54.3507	4638.33	32.8752	0.426356	3154.66	0.680129	4710	88	189	103496373	2.63954	60	2.71412	298	32.7155	142.95	149	0	298	24.844	148.235	-0.468156	103496373	0.181769	1539.14	43.3166	182.995	-13.6041	7.75717	1.45367	0.683164	0.829319	1.65347	0.738275	0.669747	0.645557	0.990309	0.939443	-0.203727	0.777955	0.453126
A37	test	0.687926	0.273277	19.8159	72.5121	72.0069	50.636	62.6498	72.0347	19282.8	49.883	0.418919	8301.05	0.430491	19386	35	161	257782834	3.00876	73	3.64896	283	41.6543	102.836	108	-124	407	29.6933	115.314	-0.801314	257782834	0.146238	2722.07	100.293	719.994	-43.6843	13.8911	1.87527	0.759955	0.930509	1.77278	0.970357	0.648102	0.620154	0.993732	0.950866	-0.239031	0.846955	0.457511
A38	test	0.584784	0.476715	38.5353	80.8351	83.8689	63.0714	66.9104	84.463	42149.9	47.2711	0.451591	12969.9	0.307709	42276	72	171	779296489	2.65126	45	6.99285	287	32.1161	128.275	138	-195	482	19.6376	135.77	-1.64789	779296489	0.207312	1979.16	193.448	628.317	-45.9274	9.16197	1.36559	0.736303	0.761893	1.59383	0.761837	0.693084	0.674071	0.996658	0.964948	-0.224545	0.800132	0.447618
B01	train	0.477673	0.434963	30.5561	70.2498	59.1354	40.8044	59.5399	63.5295	21501.9	33.5564	0.482428	7751.22	0.36049	21585	16	93	113768523	2.43116	36	20.8498	588	26.0118	59.9413	64	-269	857	15.2078	72.5997	1.42123	113768523	0.25035	1677.76	197.65	976.108	18.2787	7.42985	1.16034	0.725097	0.528127	1.3466	0.872409	0.787545	0.778028	0.999081	0.985751	-0.333992	0.877141	0.337264
B02	train	0.554876	0.378463	25.2711	66.7729	54.3783	42.638	51.5461	58.0861	12479	37.0507	0.423055	6149.98	0.492826	12571	12	90	56495351	2.40628	36	122.271	144	26.011	49.8851	55	-911	1055	15.3674	67.0381	-7.36985	56495351	0.239206	2005.58	1574.62	7235.94	-144.512	8.76632	1.27325	0.740964	0.523714	1.29469	0.988486	0.779913	0.771697	0.99937	0.988396	-0.335678	0.880179	0.367296
B03	test	0.546404	0.401841	30.4078	75.6712	70.7107	48.7647	64.3273	71.0563	32822.8	41.3471	0.484103	10240.7	0.312	32930	9	106	205635615	2.66157	47	25.4336	798	31.4315	64.3738	70	-398	1196	19.9	79.023	0.48429	205635615	0.200662	2100.64	370.702	1932.79	7.27759	10.1755	1.01759	0.815225	0.500056	1.29682	0.76056	0.790396	0.781919	0.999571	0.989981	-0.400089	0.928749	0.343521
B04	train	0.650675	0.313787	25.8881	82.5022	75.9276	60.6712	73.437	77.013	46574.8	53.6822	0.507105	12344.9	0.265055	46669	27	108	311316727	2.38627	43	34.1405	483	27.0667	72.5779	80	-742	1225	18.012	81.6746	-2.51933	311316727	0.233108	1403.18	1126.08	754.942	-28.0117	6.92574	0.700704	0.814227	0.388319	1.12358	0.545217	0.829766	0.82464	0.999728	0.992489	-0.428349	0.923108	0.294882
B05	test	0.578153	0.314264	18.5624	59.0662	53.0754	39.0512	42.2966	59.2453	8336.75	34.1493	0.478482	4155.44	0.498448	8402	44	96	48933468	1.84366	34	7.65845	257	18.826	72.3575	77	-91	348	13.6921	76.3153	-0.367937	48933468	0.35299	588.413	56.5664	49.5533	-3.35976	2.69013	0.542416	0.660656	0.400876	1.13735	0.374058	0.818569	0.812939	0.997635	0.975438	-0.263961	0.753317	0.314916
B06	train	0.650843	0.395401	26.7586	67.6745	69.8928	51.264	59.5399	70.6045	28671.5	44.0455	0.468305	9673.6	0.337395	28749	15	90	148505005	2.32775	32	76.4829	312	27.1588	54.4627	63	-997	1309	13.9732	71.8719	-5.50965	148505005	0.275584	2199.38	1837.74	5090.32	-123.412	9.34112	1.13268	0.779461	0.431718	1.20793	0.937789	0.83002	0.821979	0.999613	0.992209	-0.415466	0.910244	0.265966
B07	train	0.605484	0.175124	13.9658	79.7483	72.2011	54.0833	53.4603	76.7463	9098.96	48.2863	0.434055	4855.87	0.533674	9177	72	109	81820452	1.45688	19	5.5225	130	11.4455	93.2743	97	-32	162	7.97069	94.4236	-1.16794	81820452	0.404215	215.727	40.6497	5.89919	-0.952035	1.32698	0.339007	0.590151	0.318911	0.938549	0.233576	0.843647	0.842523	0.994821	0.964782	-0.232397	0.667049	0.303442
B08	train	0.639509	0.493391	31.3646	63.5694	64.8999	46.6476	59.439	66.3928	37081.6	40.6532	0.505391	10640.5	0.286948	37171	11	85	220641381	2.35484	31	102.775	371	27.8318	49.2501	58	-956	1327	13.806	77.0445	-8.04293	220641381	0.271833	3510.27	1736.57	20863.1	-398.554	14.1031	2.23056	0.719328	0.518461	1.25983	1.95321	0.806221	0.799905	0.999304	0.991013	-0.373549	0.896668	0.323476
B09	test	0.548203	0.350642	26.999	76.9987	71.1758	49.0408	66.9104	71.3442	26501.4	42.2109	0.472142	9104.54	0.343549	26586	18	76	102940220	2.05339	24	109.575	365	21.4935	48.2701	55	-914	1279	10.6168	62.2252	-6.87348	102940220	0.344015	1541.96	1567.88	3218.14	-85.4084	6.31191	1.00803	0.721287	0.418622	1.18341	0.826432	0.828151	0.821055	0.999644	0.992276	-0.333675	0.840572	0.279711
B10	train	0.512836	0.263057	21.83	82.9858	68.2422	47.0106	61.6604	69.7567	15382.1	42.5581	0.459907	6503.66	0.422806	15466	56	104	114884321	1.73884	24	7.82065	281	15.4755	83.6464	88	-61	342	10.2242	86.1869	-1.02604	114884321	0.380232	431.468	48.4819	27.525	-2.71123	2.16922	0.370252	0.705679	0.309037	0.971042	0.272065	0.853914	0.85133	0.998376	0.9809	-0.323323	0.798357	0.270291
B11	test	0.63114	0.366217	23.5228	64.2319	63.6946	48.2701	61.3514	66.1665	21214.2	40.5393	0.483761	7660.76	0.361114	21297	23	99	119760400	2.41699	36	15.2101	561	26.0539	64.022	69	-245	806	15.3651	74.989	-0.13726	119760400	0.249515	1524.53	175.348	614.662	-13.8713	7.38237	0.934047	0.771898	0.487619	1.28447	0.688264	0.794909	0.786617	0.999174	0.985987	-0.362089	0.894155	0.336067
B12	test	0.669609	0.400987	34.5531	86.1702	84.5044	67.1193	69.2604	89.2076	42803	57.7003	0.440877	13422	0.313575	42921	7	95	217490090	2.48157	37	13.4968	497	28.1634	58.2713	66	-516	1013	16.5667	71.1844	-0.910372	217490090	0.239963	1671.67	575.745	657.134	-23.6137	8.16067	0.850438	0.808667	0.496987	1.29115	0.595993	0.786658	0.778322	0.999502	0.988347	-0.358683	0.897236	0.353302
C01	test	0.487587	0.304214	21.535	70.7888	55.4707	38.6264	53.1507	56.7979	10310.6	34.5157	0.487349	4700.75	0.455913	10377	59	115	90396149	1.84015	30	3.95438	141	17.6248	90.6951	96	-31	172	12.5641	93.3338	-0.919052	90396149	0.321048	485.602	39.3319	23.9777	-3.19004	2.54981	0.481361	0.679536	0.386225	1.09891	0.325625	0.821149	0.816309	0.992773	0.958103	-0.277502	0.77181	0.317389
C02	test	0.426526	0.239277	20.945	87.5348	73.6003	49.7293	64.4981	78.721	12740.2	37.3359	0.451834	5838.32	0.458261	12834	27	85	48098652	1.94138	30	3.93714	122	17.898	56.7683	58	-56	178	12.5577	61.2189	-0.6751	48098652	0.304788	525.116	34.5106	31.259	-2.73045	2.97052	0.41139	0.755796	0.369738	1.03048	0.26954	0.821831	0.819294	0.993734	0.959375	-0.333005	0.837369	0.335561
C03	test	0.470635	0.320749	20.7363	64.6498	51.6236	36.2353	47.2652	51.9423	8532.46	30.4264	0.479102	4214.75	0.493967	8600	19	89	35950271	2.24784	37	4.93936	187	23.1819	57.2876	64	-92	279	15.7805	64.655	-0.972709	35950271	0.25631	898.4	48.5929	99.8813	-9.34348	4.60203	0.651433	0.749607	0.475333	1.22486	0.412305	0.786497	0.779314	0.9956	0.964352	-0.3094	0.840923	0.365831
C04	test	0.615436	0.312195	24.2777	77.7644	72.8629	53.9351	64.195	73.6885	28315.4	47.859	0.520174	8636.76	0.30502	28410	54	88	158473738	1.47538	17	10.4756	216	11.7593	72.7382	76	-56	272	7.18403	74.6867	-1.59534	158473738	0.430497	287.253	42.7004	19.4776	-2.76039	1.56412	0.382447	0.603824	0.324386	0.982063	0.273469	0.845587	0.843302	0.997397	0.975346	-0.23787	0.678287	0.289341
C05	train	0.730042	0.458733	28.1081	61.2732	57.6888	55.3173	49.7695	63.9218	18179.2	44.732	0.389571	8582.49	0.472106	18276	2	77	57265141	2.31681	36	6.4734	269	25.1358	43.7176	51	-169	438	15.2665	55.9764	-1.51741	57265141	0.258397	1222.12	89.2962	235.14	-22.1164	5.99285	0.872487	0.743223	0.562471	1.36285	0.545809	0.757693	0.747505	0.997361	0.971164	-0.270788	0.822706	0.395825
C06	train	0.742062	0.488587	27.8846	57.0718	59.3633	50.5964	46.8402	63.0079	16992.4	42.3508	0.410853	7779.78	0.457839	17076	59	126	176180165	2.20042	30	8.03813	249	22.5317	96.4031	103	-191	440	13.3422	101.575	-1.6284	176180165	0.296067	1023.86	157.165	150.757	-13.505	4.53942	0.907546	0.658835	0.497053	1.31783	0.647413	0.797729	0.787237	0.997299	0.974824	-0.284701	0.810794	0.310594
C07	train	0.671759	0.346876	24.5436	70.7562	69.4622	49.1935	58.0517	69.814	25133	47.5311	0.476253	8712.49	0.346656	25212	98	165	484697248	2.16301	33	6.18445	210	21.5423	135.678	142	-61	271	14.0779	138.654	-1.2929	484697248	0.273662	816.319	82.6589	102.567	-9.58697	4.26645	0.556412	0.76701	0.419403	1.16225	0.371417	0.809991	0.803663	0.996226	0.96846	-0.333376	0.851852	0.326856
C08	test	0.601873	0.266909	20.1712	75.5734	74.411	51.2445	55.2268	74.7395	16199	45.4856	0.478043	6476.52	0.399811	16280	54	97	103710741	1.5878	19	9.02892	185	13.752	77.4245	81	-71	256	8.58981	79.815	-1.59308	103710741	0.435515	375.884	45.1733	22.966	-3.12098	1.68934	0.474437	0.555962	0.377468	1.08503	0.32701	0.824696	0.820599	0.996181	0.969132	-0.19029	0.627893	0.315887
C09	train	0.637058	0.336856	23.8463	70.7909	75.8222	51.1957	56.4358	75.9868	21604.5	45.0979	0.434832	8626.96	0.399314	21693	95	133	288644967	1.51995	18	7.38053	304	12.2351	114.1	115	3	301	7.69922	115.351	-0.463049	288644967	0.446584	287.118	26.4301	11.3416	-0.498453	1.49125	0.278025	0.683399	0.252315	0.849371	0.212703	0.877264	0.87619	0.998379	0.982091	-0.328273	0.769758	0.236432
C10	test	0.564595	0.399068	23.9902	60.1155	55.9464	39.6989	52.9528	56.3826	13719.2	33.9409	0.453938	6105.29	0.445019	13788	50	74	54198941	0.875199	12	13.306	99	7.72304	61.8121	62	-87	186	5.41284	62.6967	-1.48855	54198941	0.699364	110.144	49.0409	2.96017	-0.309889	0.511545	0.20245	0.430425	0.19345	0.719314	0.163837	0.904549	0.904131	0.996907	0.978599	-0.163162	0.464488	0.187407
C11	train	0.524287	0.428276	29.2817	68.3711	60.8276	42.0595	55.1453	61.2372	16625	35.8461	0.453627	6944.27	0.4177	16708	48	100	111673529	1.80959	28	7.52961	145	18.2902	78.0422	86	-85	230	11.8886	81.7547	-1.78058	111673529	0.382074	593.252	60.1877	62.097	-7.97007	2.89519	0.413722	0.747186	0.330376	1.02254	0.300757	0.846818	0.842982	0.99598	0.970569	-0.334682	0.815527	0.274097
C12	test	0.450807	0.275856	21.5717	78.1993	60.3738	41.4849	56.8859	62.2093	11439.8	35.2528	0.515246	4765.22	0.416546	11508	56	97	71984724	1.57852	21	5.56008	120	13.0716	77.1635	79	-39	159	8.81283	79.0898	-1.02288	71984724	0.406532	300.978	32.2518	10.1431	-1.36788	1.47916	0.5143	0.481157	0.447551	1.12456	0.307038	0.786812	0.782874	0.989891	0.944965	-0.140469	0.554033	0.394042
C13	test	0.632237	0.374659	28.2418	75.3802	84.1546	60.3738	75.5381	84.3682	39053.3	47.6582	0.490682	11344.6	0.29049	39184	14	68	75024778	1.94669	27	9.0239	211	17.4424	36.4063	35	-152	363	11.3769	43.757	-0.87727	75024778	0.321425	589.261	81.4047	69.7959	-2.07528	3.15305	0.481693	0.733528	0.397434	1.08118	0.319935	0.812083	0.809197	0.998143	0.976881	-0.313584	0.825649	0.350764
C14	train	0.638175	0.465344	36.8043	79.0906	71.0211	55.7853	68.1836	74.8398	38385.7	50.4736	0.425034	12947.1	0.33729	38499	37	80	155037858	1.70187	23	19.9458	378	14.4207	60.1541	62	-73	451	9.59034	63.4591	0.530044	155037858	0.383332	408.542	35.8646	51.6553	0.215609	2.19396	0.426375	0.672404	0.35434	1.01113	0.297408	0.830586	0.828648	0.998839	0.982436	-0.282158	0.768534	0.3219
C15	test	0.767499	0.285405	16.363	57.3327	61.6117	51.3517	44.4072	63.8827	10896.1	44.0028	0.459027	5177.97	0.475214	10983	67	99	81624955	1.24596	16	9.55786	124	10.6878	84.8736	88	-35	159	6.56474	86.2087	-1.9386	81624955	0.562233	228.404	35.5324	8.69198	-1.34642	0.975376	0.332256	0.486167	0.278611	0.922107	0.251919	0.868537	0.865989	0.993531	0.96588	-0.176789	0.548165	0.241554
C16	test	0.684805	0.444452	24.0832	54.1863	56.6392	43.4166	45.3982	56.9561	13952.8	37.1071	0.451793	6203.7	0.444622	14040	42	78	57174047	1.52988	19	13.6011	97	13.036	60.7612	64	-102	199	7.81644	63.814	-2.55104	57174047	0.456176	380.304	64.5656	39.5449	-4.72611	1.89466	0.363439	0.674017	0.298865	0.956457	0.271402	0.859357	0.856782	0.995669	0.97066	-0.2859	0.736528	0.259297
C17	test	0.504655	0.248711	17.8999	71.9708	61.7414	41.7852	60.1332	62.7136	9565.75	36.3205	0.518057	4206.49	0.439745	9630	48	93	55252436	1.66511	24	9.30912	240	15.0228	72.9977	76	-35	275	10.1997	75.7465	-0.0521304	55252436	0.3879	408.866	30.6365	28.4083	-1.68711	2.09961	0.412723	0.667526	0.324846	0.991341	0.30305	0.847677	0.844969	0.997242	0.975437	-0.29795	0.768022	0.281273
C18	test	0.413153	0.307654	18.0953	58.817	50.636	27.313	48.2597	50.9902	6161.21	24.3004	0.465476	3491.65	0.566715	6213	6	65	15002282	2.08643	29	9.88571	309	21.1305	37.343	43	-125	434	12.014	49.1392	-1.35729	15002282	0.312569	1020.16	51.1781	170.852	-13.904	4.52406	0.916036	0.653156	0.520747	1.33899	0.624689	0.786255	0.775445	0.99725	0.973557	-0.273635	0.785912	0.330938
C19	test	0.636787	0.237284	18.7754	79.1263	80.8084	56.3205	68.0294	82.6257	20943.2	50.3866	0.442871	8296.65	0.39615	21027	43	92	113487536	1.68683	28	8.82011	199	16.8733	70.1004	75	-228	427	11.8168	73.4658	-1.58043	113487536	0.375633	483.157	179.113	36.7417	-5.18784	2.50487	0.317245	0.773539	0.275325	0.899175	0.238427	0.867964	0.866244	0.99903	0.985614	-0.386091	0.838076	0.249523
C20	test	0.458263	0.390055	28.147	72.1616	66.4078	43.4166	62.2013	66.5958	16787.4	33.069	0.425281	7455.27	0.4441	16872	-11	72	49934599	2.20739	31	5.8663	275	25.86	40.7867	51	-116	391	14.7366	54.4023	-1.56308	49934599	0.301455	1296.06	54.5244	243.475	-26.3397	6.17305	0.815418	0.763476	0.534242	1.34441	0.521	0.769974	0.759713	0.997231	0.971102	-0.268433	0.806131	0.371519
C21	train	0.695345	0.294033	22.4767	76.4427	69.029	54.626	62.8013	71.9861	19203.8	53.1541	0.380245	9120.35	0.474925	19311	63	98	134657410	1.30959	18	9.49464	246	11.3627	82.1279	85	-79	325	7.7855	83.5051	-0.735108	134657410	0.514341	228.101	61.3845	8.80841	-0.958607	1.14125	0.273779	0.610757	0.242828	0.829026	0.213018	0.882273	0.881329	0.998624	0.983929	-0.285777	0.701858	0.227206
C22	test	0.632879	0.326543	20.8702	63.9125	60.4401	43.9659	51.3517	62.7615	13152	40.4488	0.438397	6146.25	0.467326	13233	38	77	48740517	1.59672	20	16.3711	177	13.4326	57.3639	60	-197	374	8.4716	60.6898	-2.33183	48740517	0.433473	392.634	118.561	46.172	-4.53476	1.89911	0.415748	0.637717	0.350167	1.02162	0.288771	0.833729	0.831058	0.998397	0.979605	-0.242654	0.703569	0.309903
C23	test	0.591384	0.416119	28.0947	67.516	60.2163	45.2769	50.636	60.349	16095.4	39.9279	0.43969	7011.41	0.435615	16176	12	94	74065846	2.44562	37.25	7.52482	415	26.8861	55.3488	60	-123	538	16.1073	67.6665	-1.3004	74065846	0.237093	1515.26	62.9572	433.807	-31.629	7.81363	0.834789	0.804637	0.559958	1.341	0.506857	0.75534	0.745412	0.998298	0.976127	-0.319057	0.871032	0.404025
C24	test	0.439386	0.22768	16.6333	73.0557	54.1295	32.6956	51.0882	54.461	5948.54	32.0996	0.475821	3336.68	0.560924	6006	59	119	53821704	2.00349	33	4.45704	153	19.5685	91.3333	96	-27	180	13.7085	94.6643	-0.977376	53821704	0.298066	619.545	39.8532	45.5373	-5.37419	3.26405	0.591123	0.689894	0.470582	1.18891	0.35641	0.783062	0.776617	0.992932	0.954004	-0.257679	0.767485	0.380495
C25	test	0.58144	0.374676	26.2576	70.0808	68.6804	50.636	54.5894	68.7459	13954.7	40.7478	0.405282	6916.29	0.495626	14037	26	78	54149091	1.8096	21	17.0564	454	17.6055	56.1096	62	-105	559	9.67262	62.1096	-1.05443	54149091	0.396813	709.306	62.1247	140.921	-9.39898	3.39983	0.600703	0.695082	0.429223	1.17719	0.410773	0.806567	0.800582	0.998972	0.983079	-0.249688	0.743208	0.335604
C26	test	0.625371	0.319193	25.9629	81.3393	78.1025	59.439	65.2763	79.3347	33338.7	50.8672	0.461891	10845.3	0.325308	33418	46.7	85	159102311	1.56494	20	10.953	118	12.9235	66.5703	69	-99	217	8.23647	68.9998	-1.8798	159102311	0.404357	329.369	52.6133	25.9893	-3.22282	1.66866	0.505863	0.532521	0.441599	1.1164	0.305989	0.788934	0.785556	0.993907	0.956405	-0.150913	0.583097	0.394105
C27	test	0.598618	0.327177	22.2222	67.9212	62.6259	46.1736	50.8035	67.513	14513.8	40.6588	0.458137	6280.7	0.432742	14592	42	90	75266258	1.69784	25	6.14592	235	15.5984	68.831	73	-64	299	10.5455	71.8196	-1.07287	75266258	0.365419	420.342	40.8864	25.4425	-3.70911	2.26566	0.357436	0.725252	0.318455	0.965897	0.25257	0.846615	0.844616	0.997909	0.977434	-0.317134	0.788789	0.290144
C28	test	0.594786	0.266758	19.8253	74.3194	71.8401	47.1275	54.0833	74.0675	13607.7	44.2041	0.451613	6103.43	0.448528	13689	62	90	81347305	1.26134	15	7.21312	172	9.07372	76.1094	77	-27	199	6.05587	77.0878	-0.562924	81347305	0.471436	149.897	31.5072	3.50472	-0.412245	0.972446	0.334858	0.486348	0.315987	0.927004	0.230106	0.844852	0.843885	0.995938	0.968567	-0.177881	0.563689	0.302244
C29	test	0.583604	0.377617	25.4662	67.4391	56.2228	42.72	48.0521	58.7367	10880.8	39.3577	0.428045	5547.57	0.509848	10959	46	103	72609765	1.96946	28	8.44471	231	19.0949	76.8737	82	-94	325	11.9298	81.3977	-1.80255	72609765	0.331036	716.016	59.868	80.0047	-8.90501	3.12441	0.820831	0.578097	0.529614	1.32638	0.529231	0.771716	0.762172	0.995943	0.96582	-0.187008	0.67518	0.373355
C30	test	0.606047	0.259837	18.7569	72.1872	63.1269	47.7598	55.2268	64.8305	13776.6	43.7488	0.45649	6088.08	0.441915	13860	47	85	66739727	1.53665	18	14.9769	332	12.5086	67.0689	70	-117	449	7.96852	69.3922	-0.966173	66739727	0.409379	317.038	68.6801	20.1682	-1.86055	1.63695	0.404208	0.600533	0.346676	0.999003	0.27913	0.833652	0.831583	0.998894	0.982792	-0.234681	0.684093	0.315147
C31	train	0.652752	0.453258	34.271	75.6105	75.6637	55.3173	62.6498	76.7984	38152.5	49.3549	0.449489	12193.1	0.319589	38256	41	84	170028463	1.67938	22	11.4278	272	14.1071	63.6109	66	-87	359	9.11983	66.667	-0.740413	170028463	0.38793	398.143	50.949	34.8428	-1.36885	2.02824	0.458638	0.628762	0.368894	1.05511	0.317627	0.82686	0.823756	0.997999	0.977251	-0.247555	0.723725	0.3195
C32	train	0.646093	0.238327	17.8844	75.0416	78.5175	61.8466	63.5059	78.6766	20861.5	48.4838	0.505085	7255.75	0.347807	20940	80	121	259956164	1.77109	17	80.2117	835	16.0742	105.458	104	-21	856	7.74774	111.42	6.9355	259956164	0.398785	1292.97	35.6593	3651.25	129.417	7.7576	1.51495	0.675289	0.461113	1.20947	1.29421	0.831655	0.825597	0.99884	0.987853	-0.297733	0.795429	0.271412
C33	train	0.613357	0.265076	13.9992	52.8119	42.7551	35.8469	42.19	46.8402	5639.12	32.3926	0.479982	3192.03	0.566051	5703	42	65	17263653	0.942948	10	13.4907	127	7.43753	53.9371	55	-55	182	4.72478	55.0192	-2.09423	17263653	0.62156	117.912	33.3467	4.08801	-1.13678	0.693735	0.217091	0.520744	0.205728	0.751683	0.173593	0.898927	0.898268	0.997364	0.979529	-0.204564	0.536131	0.196729
C34	train	0.434931	0.395336	31.1396	78.7676	65.3911	39.1152	61.6604	65.6658	19498.9	34.2585	0.455534	7690.78	0.394421	19578	5	86	81927904	2.3812	32	7.10673	341	26.1334	51.8946	59	-106	447	14.3916	64.6892	-1.17126	81927904	0.258732	1491.65	61.0155	458.483	-30.6872	7.78153	0.867787	0.797423	0.533313	1.35194	0.571485	0.774246	0.763657	0.997651	0.974078	-0.31105	0.858368	0.359136
C35	test	0.588578	0.327352	26.2076	80.0591	80	56.7539	62.1289	80.6288	26516.7	47.1211	0.457337	9402.88	0.354603	26624	45	114	211791345	2.27814	38	21.8244	466	24.3686	81.814	87	-344	810	15.9428	89.1903	-2.03652	211791345	0.256482	1261.37	321.107	546.727	-24.2803	6.0084	1.04812	0.695708	0.528803	1.29224	0.756436	0.774349	0.766531	0.99908	0.984818	-0.300405	0.84193	0.381362
C36	train	0.612958	0.243606	17.4068	71.455	64.3817	48.2597	53.2353	67.9779	12032.9	43.7989	0.467884	5427.41	0.451048	12117	67	113	109605082	1.72663	19	9.56124	227	14.8899	92.6365	97	-64	291	8.81372	95.1082	-1.87582	109605082	0.369628	464.049	54.0769	41.5142	-5.33142	2.21544	0.548118	0.598547	0.429339	1.15925	0.358511	0.802067	0.796806	0.99682	0.969873	-0.198609	0.666283	0.351509
C37	test	0.487284	0.348494	28.2915	81.1822	70.8378	45	67.4759	70.9507	22496	39.5588	0.452537	8515.95	0.378554	22608	32	79	82141042	1.7962	25	8.52417	114	15.9656	56.236	59	-98	212	10.5562	60.2766	-1.59451	82141042	0.356339	470.783	47.1143	44.6005	-5.02732	2.52655	0.457331	0.691323	0.399909	1.06664	0.290569	0.808536	0.805687	0.994496	0.96051	-0.269155	0.763785	0.359158
C38	train	0.235867	0.206206	18.7146	90.7565	65.146	29.4279	61.8142	65.7647	4637.88	21.4065	0.490889	2739.77	0.590738	4692	42	76	17340570	1.3217	17	5.03336	111	10.7074	59.1424	60	-32	143	7.24626	60.7929	-0.634573	17340570	0.500802	197.954	24.396	3.90159	-0.314184	0.909421	0.43445	0.350303	0.377691	1.05291	0.286172	0.819887	0.816782	0.991476	0.953551	-0.10507	0.431375	0.334562
C39	test	0.58628	0.307845	24.6394	80.0385	68.4471	39.8497	67.2681	70.2424	19258.6	46.925	0.442061	7859.92	0.408125	19359	33	90	87624412	1.96881	29	5.30434	158	18.1398	63.0532	66	-102	260	12.5684	67.2777	-0.907189	87624412	0.303389	550.588	66.3341	43.6062	-4.10638	3.09108	0.493231	0.723678	0.426596	1.10139	0.302113	0.796986	0.793321	0.996623	0.967543	-0.289236	0.802995	0.375739
C40	train	0.629631	0.328103	24.2892	74.0291	66.0379	49.3964	56.921	69.3614	17941.9	46.6111	0.416018	7966.8	0.444033	18057	-27	89	165147104	2.70671	52	68.0155	129	43.3114	38.3828	57	-963	1092	23.7291	95.6341	-7.02211	165147104	0.200976	7672.64	1706.88	101963	-1613.21	37.7903	3.64661	0.816467	0.752148	1.53953	3.04636	0.743757	0.730209	0.998387	0.984693	-0.346333	0.906379	0.380243
C41	test	0.500265	0.287297	25.8906	90.1179	78.7718	51.1077	78.1601	79.177	32580.7	45.0829	0.494639	9973.23	0.306108	32668	27	93	165230695	2.10556	31	11.839	440	21.4293	64.4854	70	-273	713	13.8252	71.1187	-0.695093	165230695	0.296958	899.509	201.585	173.605	-6.29322	4.4337	0.685062	0.729608	0.440111	1.1879	0.483953	0.804948	0.799251	0.999201	0.98557	-0.315154	0.836975	0.339425
C42	train	0.410754	0.308719	23.9463	77.5667	64.2884	37.5899	62.1289	65.6354	18159.5	31.8608	0.496224	6733.02	0.37077	18234	23	78	65028208	1.91928	24	9.95086	188	18.8207	52.8087	59	-115	303	10.669	59.7186	-2.21181	65028208	0.355422	777.556	60.692	128.123	-13.6292	3.72895	0.548634	0.736386	0.373606	1.10812	0.402206	0.835546	0.829855	0.99685	0.974092	-0.340052	0.830158	0.278974
C43	test	0.694928	0.571966	37.698	65.9095	85.4927	71.1758	52.1728	86.539	50258.5	45.8024	0.534451	12323	0.245192	50355	19	73	614574351	2.2858	31	55.3988	1349	35.1348	59.1391	47	-877	2226	12.7985	110.475	5.80003	614574351	0.300973	8707.4	1531.23	150734	2364.45	54.0756	4.60436	0.843828	0.728372	1.48488	4.05243	0.803923	0.793745	0.999446	0.992407	-0.357533	0.891707	0.26738
C44	test	0.521068	0.274947	22.6384	82.3372	70.0928	51.6236	60.531	73.13	17948.4	42.9033	0.491778	6741.12	0.375583	18030	43	101	107095931	2.03433	30	5.67087	135	19.0631	72.6718	76	-65	200	12.4251	77.0706	-1.19766	107095931	0.300181	658.68	43.2231	68.311	-7.19807	3.48697	0.573791	0.714941	0.46195	1.16825	0.34743	0.785498	0.780026	0.993146	0.954779	-0.271639	0.785756	0.38327
C45	test	0.537777	0.386363	27.1324	70.2251	60.208	39.6232	56.5685	62.6418	17755	37.7654	0.439209	7493.65	0.422058	17847	27	83	71492342	1.99172	29	7.83044	191	19.0534	57.5428	63	-96	287	12.1096	63.2918	-1.6659	71492342	0.311337	694.675	48.5494	93.9642	-10.3522	3.58915	0.557844	0.728602	0.455343	1.16041	0.340927	0.787393	0.782368	0.996198	0.965517	-0.272861	0.788267	0.383252
C46	test	0.560897	0.477466	31.2479	65.4452	61.9112	46.8722	60.208	63.6396	27347.9	36.708	0.528689	8302.97	0.303605	27435	23	94	209480007	2.5037	35	47.684	882	28.9085	65.3134	63	-96	978	14.8815	87.3814	5.12831	209480007	0.245096	3369.66	56.8137	15512.1	418.228	19.352	2.87918	0.741631	0.800986	1.60819	2.21361	0.713752	0.699283	0.998334	0.981455	-0.249803	0.82488	0.430419
C47	train	0.42907	0.285339	17.9158	62.788	50.2195	30.4138	49.4975	50.3786	6856.17	26.9404	0.485541	3594.56	0.524281	6909	-2	75	24687914	2.51985	42	25.5097	422	28.0159	41.4355	45	-453	875	17.5362	59.7771	-0.627946	24687914	0.230332	1856.4	451.819	1229.16	3.2508	8.11304	1.59269	0.66714	0.6574	1.48627	1.15098	0.740721	0.728558	0.998828	0.982806	-0.278046	0.850686	0.405711
C48	test	0.67094	0.41832	22.5493	53.9043	55.4437	39.8121	49.2544	57.4369	13437.6	36.1665	0.470227	5812.87	0.432583	13506	37	85	104573394	2.07799	24	89.8494	1109	22.211	68.001	65	-324	1433	10.5282	87.9928	7.27652	104573394	0.332971	3118.6	267.885	22573.8	467.761	15.1631	2.47645	0.714342	0.601815	1.38589	2.10205	0.793147	0.784761	0.999296	0.990254	-0.27518	0.803051	0.322502
[truncated: 1,268 more columns]

## Sheet: Table S3
Table S3: Parameters of analyzed models’ architectures

## Sheet: Table S4
Table S4: Stability of radiomic features
			Center A category	Center B category	Center C category	Train set category	Test set category
exponential	first order	10th percentile	good	good	excellent	good	excellent
		90th percentile	moderate	moderate	good	low	good
		energy	excellent	excellent	moderate	excellent	excellent
		entropy	excellent	excellent	low	excellent	excellent
		interquartile range	moderate	good	good	moderate	good
		kurtosis	moderate	low	moderate	low	moderate
		maximum	excellent	excellent	low	excellent	excellent
		mean	good	good	good	moderate	good
		mean absolute deviation	excellent	excellent	good	excellent	excellent
		median	moderate	good	good	moderate	good
		minimum	moderate	moderate	excellent	moderate	moderate
		range	excellent	excellent	low	excellent	excellent
		robust mean absolute deviation	moderate	good	good	moderate	good
		root mean squared	excellent	excellent	low	excellent	excellent
		skewness	moderate	moderate	moderate	moderate	moderate
		total energy	excellent	excellent	moderate	excellent	excellent
		uniformity	excellent	excellent	low	excellent	excellent
		variance	excellent	excellent	low	excellent	excellent
	GLCM	autocorrelation	excellent	excellent	low	excellent	excellent
		cluster prominence	excellent	excellent	low	excellent	excellent
		cluster shade	excellent	excellent	low	excellent	excellent
		cluster tendency	excellent	excellent	low	excellent	excellent
		contrast	excellent	excellent	low	excellent	excellent
		correlation	good	moderate	low	low	moderate
		difference average	excellent	excellent	low	excellent	excellent
		difference entropy	excellent	excellent	low	excellent	excellent
		difference variance	excellent	excellent	low	excellent	excellent
		ID	excellent	excellent	low	excellent	excellent
		IDM	excellent	excellent	low	excellent	excellent
		IDMN	excellent	good	low	good	excellent
		IDN	excellent	good	low	excellent	excellent
		IMC1	excellent	good	low	moderate	good
		IMC2	excellent	excellent	low	excellent	excellent
		inverse variance	excellent	excellent	low	excellent	excellent
		joint average	excellent	excellent	low	excellent	excellent
		joint energy	excellent	excellent	low	excellent	excellent
		joint entropy	excellent	excellent	low	excellent	excellent
		MCC	moderate	low	low	low	moderate
		maximum probability	excellent	excellent	low	excellent	excellent
		sum average	excellent	excellent	low	excellent	excellent
		sum entropy	excellent	excellent	low	excellent	excellent
		sum squares	excellent	excellent	low	excellent	excellent
	GLDM	dependence entropy	excellent	excellent	excellent	excellent	excellent
		dependence non uniformity	excellent	excellent	excellent	excellent	excellent
		dependence non uniformity normalized	excellent	excellent	excellent	excellent	excellent
		dependence variance	excellent	excellent	excellent	excellent	excellent
		gray level non uniformity	excellent	excellent	excellent	excellent	excellent
		gray level variance	excellent	excellent	low	excellent	excellent
		high gray level emphasis	excellent	excellent	low	excellent	excellent
		large dependence emphasis	excellent	excellent	excellent	excellent	excellent
		large dependence high gray level emphasis	excellent	excellent	excellent	excellent	excellent
		large dependence low gray level emphasis	excellent	excellent	excellent	excellent	excellent
		low gray level emphasis	excellent	excellent	low	excellent	excellent
		small dependence emphasis	excellent	excellent	excellent	excellent	excellent
		small dependence high gray level emphasis	excellent	excellent	low	excellent	excellent
		small dependence low gray level emphasis	excellent	excellent	excellent	excellent	excellent
	GLRLM	gray level non uniformity	excellent	excellent	excellent	excellent	excellent
		gray level non uniformity normalized	excellent	excellent	low	excellent	excellent
		gray level variance	excellent	excellent	low	excellent	excellent
		high gray level run emphasis	excellent	excellent	low	excellent	excellent
		long run emphasis	excellent	excellent	excellent	excellent	excellent
		long run high gray level emphasis	excellent	excellent	excellent	excellent	excellent
		long run low gray level emphasis	excellent	excellent	excellent	excellent	excellent
		low gray level run emphasis	excellent	excellent	low	excellent	excellent
		run entropy	excellent	excellent	excellent	excellent	excellent
		run length non uniformity	excellent	excellent	excellent	excellent	excellent
		run length non uniformity normalized	excellent	excellent	excellent	excellent	excellent
		run percentage	excellent	excellent	excellent	excellent	excellent
		run variance	excellent	excellent	excellent	excellent	excellent
		short run emphasis	excellent	excellent	excellent	excellent	excellent
		short run high gray level emphasis	excellent	excellent	low	excellent	excellent
		short run low gray level emphasis	excellent	excellent	excellent	excellent	excellent
	GLSZM	gray level non uniformity	excellent	excellent	low	excellent	excellent
		gray level non uniformity normalized	good	moderate	moderate	low	good
		gray level variance	excellent	excellent	low	excellent	excellent
		high gray level zone emphasis	excellent	excellent	low	excellent	excellent
		large area emphasis	excellent	excellent	moderate	excellent	excellent
		large area high gray level emphasis	excellent	excellent	moderate	excellent	excellent
		large area low gray level emphasis	excellent	excellent	moderate	excellent	excellent
		low gray level zone emphasis	good	good	moderate	moderate	good
		size zone non uniformity	excellent	excellent	low	excellent	excellent
		size zone non uniformity normalized	good	good	moderate	good	good
		small area emphasis	good	moderate	low	low	moderate
		small area high gray level emphasis	excellent	excellent	low	excellent	excellent
		small area low gray level emphasis	low	low	low	low	low
		zone entropy	excellent	good	low	good	excellent
		zone percentage	excellent	excellent	moderate	excellent	excellent
		zone variance	moderate	low	low	low	low
	NGTDM	busyness	excellent	good	low	excellent	excellent
		coarseness	good	moderate	low	low	moderate
		complexity	excellent	excellent	low	excellent	excellent
		contrast	excellent	excellent	low	excellent	excellent
		strength	excellent	excellent	low	excellent	excellent
gradient	first order	10th percentile	excellent	excellent	excellent	excellent	excellent
		90th percentile	excellent	excellent	excellent	excellent	excellent
		energy	excellent	excellent	excellent	excellent	excellent
		entropy	excellent	excellent	excellent	excellent	excellent
		interquartile range	excellent	excellent	excellent	excellent	excellent
		kurtosis	low	good	good	moderate	good
		maximum	good	good	excellent	good	good
		mean	excellent	excellent	excellent	excellent	excellent
		mean absolute deviation	good	excellent	excellent	good	excellent
		median	excellent	excellent	excellent	excellent	excellent
		minimum	excellent	good	excellent	excellent	excellent
		range	good	good	excellent	good	good
		robust mean absolute deviation	excellent	excellent	excellent	excellent	excellent
		root mean squared	good	excellent	excellent	good	excellent
		skewness	moderate	good	good	moderate	good
		total energy	excellent	excellent	excellent	excellent	excellent
		uniformity	excellent	excellent	good	excellent	excellent
		variance	good	good	excellent	good	excellent
	GLCM	autocorrelation	excellent	good	excellent	good	excellent
		cluster prominence	excellent	good	excellent	moderate	excellent
		cluster shade	excellent	good	excellent	moderate	excellent
		cluster tendency	excellent	good	excellent	good	excellent
		contrast	good	good	excellent	good	good
		correlation	good	good	good	good	good
		difference average	excellent	excellent	excellent	excellent	excellent
		difference entropy	excellent	excellent	excellent	excellent	excellent
		difference variance	good	good	excellent	good	good
		ID	excellent	excellent	excellent	excellent	excellent
		IDM	excellent	excellent	excellent	excellent	excellent
		IDMN	good	moderate	moderate	low	good
		IDN	good	good	good	good	excellent
		IMC1	excellent	good	good	excellent	good
		IMC2	excellent	excellent	good	excellent	excellent
		inverse variance	excellent	excellent	good	excellent	excellent
		joint average	excellent	excellent	excellent	excellent	excellent
		joint energy	excellent	excellent	good	excellent	excellent
		joint entropy	excellent	excellent	excellent	excellent	excellent
		MCC	good	good	good	good	good
		maximum probability	excellent	excellent	excellent	excellent	excellent
		sum average	excellent	excellent	excellent	excellent	excellent
		sum entropy	excellent	excellent	excellent	excellent	excellent
		sum squares	excellent	good	excellent	good	excellent
	GLDM	dependence entropy	excellent	excellent	excellent	excellent	excellent
		dependence non uniformity	excellent	excellent	excellent	excellent	excellent
		dependence non uniformity normalized	excellent	excellent	excellent	excellent	excellent
		dependence variance	excellent	excellent	excellent	excellent	excellent
		gray level non uniformity	excellent	excellent	excellent	excellent	excellent
		gray level variance	good	good	excellent	good	excellent
		high gray level emphasis	good	good	excellent	good	excellent
		large dependence emphasis	excellent	excellent	excellent	excellent	excellent
		large dependence high gray level emphasis	excellent	excellent	excellent	excellent	excellent
		large dependence low gray level emphasis	excellent	excellent	excellent	excellent	excellent
		low gray level emphasis	excellent	excellent	excellent	excellent	excellent
		small dependence emphasis	excellent	excellent	excellent	excellent	excellent
		small dependence high gray level emphasis	good	good	good	good	good
		small dependence low gray level emphasis	excellent	excellent	good	excellent	excellent
	GLRLM	gray level non uniformity	excellent	excellent	excellent	excellent	excellent
		gray level non uniformity normalized	excellent	excellent	excellent	excellent	excellent
		gray level variance	good	good	excellent	good	excellent
		high gray level run emphasis	good	good	excellent	good	excellent
		long run emphasis	excellent	excellent	excellent	excellent	excellent
		long run high gray level emphasis	excellent	excellent	excellent	excellent	excellent
		long run low gray level emphasis	excellent	excellent	excellent	excellent	excellent
		low gray level run emphasis	excellent	excellent	excellent	excellent	excellent
		run entropy	excellent	excellent	excellent	excellent	excellent
		run length non uniformity	excellent	excellent	excellent	excellent	excellent
		run length non uniformity normalized	excellent	excellent	excellent	excellent	excellent
		run percentage	excellent	excellent	excellent	excellent	excellent
		run variance	excellent	excellent	excellent	excellent	excellent
		short run emphasis	excellent	excellent	excellent	excellent	excellent
		short run high gray level emphasis	good	good	excellent	good	excellent
		short run low gray level emphasis	excellent	excellent	good	excellent	excellent
	GLSZM	gray level non uniformity	excellent	excellent	excellent	excellent	excellent
		gray level non uniformity normalized	good	good	good	good	good
		gray level variance	good	good	excellent	good	good
		high gray level zone emphasis	excellent	good	excellent	good	good
		large area emphasis	excellent	excellent	excellent	excellent	excellent
		large area high gray level emphasis	excellent	excellent	excellent	excellent	excellent
		large area low gray level emphasis	excellent	excellent	excellent	excellent	excellent
		low gray level zone emphasis	good	good	excellent	good	good
		size zone non uniformity	excellent	excellent	excellent	excellent	excellent
		size zone non uniformity normalized	good	good	excellent	good	good
		small area emphasis	good	good	excellent	good	good
		small area high gray level emphasis	good	good	excellent	good	good
		small area low gray level emphasis	good	moderate	good	moderate	moderate
		zone entropy	good	good	excellent	excellent	excellent
		zone percentage	good	excellent	good	excellent	excellent
		zone variance	excellent	excellent	excellent	excellent	excellent
	NGTDM	busyness	good	good	good	good	good
		coarseness	excellent	excellent	good	excellent	excellent
		complexity	excellent	good	excellent	excellent	excellent
		contrast	moderate	moderate	good	moderate	good
		strength	moderate	moderate	good	moderate	moderate
logarithm	first order	10th percentile	moderate	good	good	moderate	excellent
		90th percentile	moderate	low	low	low	excellent
		energy	excellent	low	good	low	excellent
		entropy	good	excellent	excellent	good	excellent
		interquartile range	good	excellent	excellent	good	excellent
		kurtosis	moderate	moderate	moderate	moderate	good
		maximum	moderate	low	moderate	low	excellent
		mean	moderate	low	moderate	low	excellent
		mean absolute deviation	moderate	excellent	excellent	moderate	good
		median	moderate	low	low	low	excellent
		minimum	moderate	low	good	low	good
		range	moderate	low	moderate	low	good
		robust mean absolute deviation	good	excellent	excellent	good	good
		root mean squared	moderate	low	low	low	excellent
		skewness	good	moderate	excellent	moderate	excellent
		total energy	excellent	low	good	low	excellent
		uniformity	good	good	excellent	moderate	excellent
		variance	moderate	good	good	low	moderate
	GLCM	autocorrelation	moderate	low	low	low	good
		cluster prominence	low	low	moderate	low	good
		cluster shade	moderate	moderate	moderate	low	good
		cluster tendency	moderate	good	good	low	good
		contrast	moderate	good	good	low	moderate
		correlation	good	good	excellent	good	good
		difference average	moderate	excellent	excellent	moderate	good
		difference entropy	good	excellent	excellent	good	excellent
		difference variance	moderate	good	good	low	moderate
		ID	good	excellent	excellent	good	excellent
		IDM	good	excellent	excellent	good	excellent
		IDMN	excellent	excellent	excellent	excellent	good
		IDN	excellent	excellent	excellent	excellent	excellent
		IMC1	excellent	excellent	excellent	excellent	excellent
		IMC2	excellent	excellent	excellent	good	excellent
		inverse variance	moderate	good	good	moderate	good
		joint average	moderate	low	low	low	good
		joint energy	moderate	moderate	good	moderate	good
		joint entropy	good	excellent	excellent	good	excellent
		MCC	moderate	good	good	moderate	good
		maximum probability	moderate	moderate	good	moderate	good
		sum average	moderate	low	low	low	good
		sum entropy	good	excellent	excellent	good	excellent
		sum squares	moderate	good	good	low	good
	GLDM	dependence entropy	good	good	excellent	good	excellent
		dependence non uniformity	excellent	excellent	excellent	good	excellent
		dependence non uniformity normalized	moderate	excellent	good	moderate	good
		dependence variance	moderate	good	good	moderate	good
		gray level non uniformity	excellent	excellent	excellent	good	excellent
		gray level variance	moderate	good	good	low	moderate
		high gray level emphasis	moderate	low	low	low	good
		large dependence emphasis	moderate	good	excellent	moderate	excellent
		large dependence high gray level emphasis	moderate	moderate	excellent	moderate	good
		large dependence low gray level emphasis	low	low	excellent	low	moderate
		low gray level emphasis	low	moderate	excellent	moderate	moderate
		small dependence emphasis	good	excellent	excellent	moderate	excellent
		small dependence high gray level emphasis	moderate	low	moderate	low	good
		small dependence low gray level emphasis	moderate	moderate	moderate	moderate	moderate
	GLRLM	gray level non uniformity	excellent	excellent	excellent	excellent	excellent
		gray level non uniformity normalized	good	good	excellent	good	excellent
		gray level variance	moderate	good	good	low	moderate
		high gray level run emphasis	moderate	low	low	low	good
		long run emphasis	moderate	good	good	moderate	good
		long run high gray level emphasis	moderate	moderate	excellent	moderate	good
		long run low gray level emphasis	low	low	excellent	low	moderate
		low gray level run emphasis	low	moderate	excellent	moderate	moderate
		run entropy	good	excellent	excellent	good	excellent
		run length non uniformity	excellent	excellent	excellent	excellent	excellent
		run length non uniformity normalized	good	excellent	excellent	good	excellent
		run percentage	good	good	excellent	good	excellent
		run variance	moderate	moderate	good	moderate	good
		short run emphasis	good	excellent	excellent	good	excellent
		short run high gray level emphasis	moderate	low	low	low	good
		short run low gray level emphasis	low	moderate	good	moderate	moderate
	GLSZM	gray level non uniformity	excellent	excellent	excellent	excellent	excellent
		gray level non uniformity normalized	good	moderate	good	moderate	good
		gray level variance	low	moderate	good	low	moderate
		high gray level zone emphasis	moderate	low	low	low	excellent
		large area emphasis	moderate	moderate	good	moderate	good
		large area high gray level emphasis	excellent	moderate	excellent	moderate	excellent
		large area low gray level emphasis	moderate	low	moderate	low	good
		low gray level zone emphasis	low	low	moderate	moderate	moderate
		size zone non uniformity	excellent	excellent	excellent	good	excellent
		size zone non uniformity normalized	moderate	good	excellent	good	good
		small area emphasis	moderate	good	good	moderate	good
		small area high gray level emphasis	moderate	low	low	low	good
		small area low gray level emphasis	moderate	moderate	moderate	moderate	moderate
		zone entropy	good	good	excellent	good	good
		zone percentage	good	excellent	excellent	moderate	excellent
		zone variance	moderate	moderate	good	moderate	good
	NGTDM	busyness	good	low	good	low	good
		coarseness	excellent	excellent	excellent	excellent	excellent
		complexity	low	moderate	moderate	low	good
		contrast	moderate	good	good	moderate	good
		strength	low	moderate	moderate	low	good
original	first order	10th percentile	excellent	excellent	excellent	excellent	excellent
		90th percentile	excellent	excellent	excellent	excellent	excellent
		energy	excellent	excellent	excellent	excellent	excellent
		entropy	excellent	excellent	excellent	excellent	excellent
		interquartile range	excellent	excellent	excellent	excellent	excellent
		kurtosis	moderate	moderate	good	moderate	moderate
		maximum	excellent	excellent	good	excellent	excellent
		mean	excellent	excellent	excellent	excellent	excellent
		mean absolute deviation	excellent	excellent	excellent	excellent	excellent
		median	excellent	excellent	excellent	excellent	excellent
		minimum	moderate	moderate	excellent	good	moderate
		range	good	good	excellent	good	good
		robust mean absolute deviation	excellent	excellent	excellent	excellent	excellent
		root mean squared	excellent	excellent	excellent	excellent	excellent
		skewness	good	moderate	excellent	good	moderate
		total energy	excellent	excellent	excellent	excellent	excellent
		uniformity	excellent	excellent	excellent	excellent	excellent
		variance	excellent	good	excellent	good	excellent
	GLCM	autocorrelation	moderate	moderate	good	good	moderate
		cluster prominence	excellent	good	excellent	good	excellent
		cluster shade	excellent	good	excellent	good	excellent
		cluster tendency	excellent	excellent	excellent	excellent	excellent
		contrast	excellent	good	excellent	good	excellent
		correlation	excellent	good	excellent	excellent	excellent
		difference average	excellent	excellent	excellent	excellent	excellent
		difference entropy	excellent	excellent	excellent	excellent	excellent
		difference variance	excellent	good	excellent	good	excellent
		ID	excellent	excellent	excellent	excellent	excellent
		IDM	excellent	excellent	excellent	excellent	excellent
		IDMN	moderate	good	moderate	moderate	moderate
		IDN	moderate	good	good	good	good
		IMC1	excellent	excellent	excellent	excellent	excellent
		IMC2	excellent	excellent	excellent	excellent	excellent
		inverse variance	excellent	excellent	excellent	excellent	excellent
		joint average	moderate	moderate	good	good	moderate
		joint energy	excellent	excellent	excellent	excellent	excellent
		joint entropy	excellent	excellent	excellent	excellent	excellent
		MCC	good	good	good	good	good
		maximum probability	excellent	excellent	excellent	excellent	excellent
		sum average	moderate	moderate	good	good	moderate
		sum entropy	excellent	excellent	excellent	excellent	excellent
		sum squares	excellent	excellent	excellent	excellent	excellent
	GLDM	dependence entropy	excellent	excellent	excellent	excellent	excellent
		dependence non uniformity	excellent	excellent	excellent	excellent	excellent
		dependence non uniformity normalized	excellent	excellent	excellent	excellent	excellent
		dependence variance	excellent	excellent	excellent	excellent	excellent
		gray level non uniformity	excellent	excellent	excellent	excellent	excellent
		gray level variance	excellent	good	excellent	good	excellent
		high gray level emphasis	moderate	moderate	good	good	moderate
		large dependence emphasis	excellent	excellent	excellent	excellent	excellent
		large dependence high gray level emphasis	moderate	moderate	excellent	good	moderate
		large dependence low gray level emphasis	moderate	moderate	excellent	moderate	good
		low gray level emphasis	moderate	moderate	excellent	moderate	good
		small dependence emphasis	excellent	excellent	excellent	excellent	excellent
		small dependence high gray level emphasis	moderate	good	good	moderate	moderate
		small dependence low gray level emphasis	low	moderate	excellent	moderate	moderate
	GLRLM	gray level non uniformity	excellent	excellent	excellent	excellent	excellent
		gray level non uniformity normalized	excellent	excellent	excellent	excellent	excellent
		gray level variance	excellent	excellent	excellent	good	excellent
		high gray level run emphasis	moderate	moderate	good	good	moderate
		long run emphasis	excellent	excellent	excellent	excellent	excellent
		long run high gray level emphasis	moderate	moderate	excellent	good	moderate
		long run low gray level emphasis	moderate	moderate	excellent	moderate	good
		low gray level run emphasis	moderate	moderate	excellent	moderate	good
		run entropy	excellent	excellent	excellent	excellent	excellent
		run length non uniformity	excellent	excellent	excellent	excellent	excellent
		run length non uniformity normalized	excellent	excellent	excellent	excellent	excellent
		run percentage	excellent	excellent	excellent	excellent	excellent
		run variance	excellent	excellent	excellent	excellent	excellent
		short run emphasis	excellent	excellent	excellent	excellent	excellent
		short run high gray level emphasis	moderate	moderate	good	moderate	moderate
		short run low gray level emphasis	moderate	moderate	excellent	moderate	moderate
	GLSZM	gray level non uniformity	excellent	excellent	excellent	excellent	excellent
		gray level non uniformity normalized	good	excellent	good	good	excellent
		gray level variance	excellent	excellent	excellent	good	excellent
		high gray level zone emphasis	moderate	good	good	moderate	moderate
		large area emphasis	excellent	excellent	excellent	excellent	excellent
		large area high gray level emphasis	moderate	moderate	excellent	good	good
		large area low gray level emphasis	moderate	moderate	good	moderate	good
		low gray level zone emphasis	moderate	moderate	excellent	moderate	moderate
		size zone non uniformity	excellent	excellent	excellent	excellent	excellent
		size zone non uniformity normalized	good	good	excellent	good	good
		small area emphasis	good	good	excellent	good	good
		small area high gray level emphasis	moderate	good	good	moderate	good
		small area low gray level emphasis	moderate	moderate	excellent	moderate	moderate
		zone entropy	excellent	excellent	excellent	excellent	excellent
		zone percentage	excellent	excellent	good	excellent	excellent
		zone variance	excellent	excellent	excellent	excellent	excellent
	NGTDM	busyness	moderate	moderate	good	moderate	good
		coarseness	excellent	excellent	excellent	excellent	excellent
		complexity	excellent	excellent	excellent	good	excellent
		contrast	good	moderate	moderate	moderate	good
		strength	moderate	good	good	moderate	good
	shape	elongation	excellent	excellent	excellent	excellent	excellent
		flatness	excellent	excellent	excellent	excellent	excellent
		least axis length	excellent	excellent	excellent	excellent	excellent
		major axis length	excellent	excellent	excellent	excellent	excellent
		maximum 2D diameter column	excellent	excellent	excellent	excellent	excellent
		maximum 2D diameter row	excellent	excellent	excellent	excellent	excellent
		maximum 2D diameter slice	excellent	excellent	excellent	excellent	excellent
		maximum 3D diameter	excellent	excellent	excellent	excellent	excellent
		mesh volume	excellent	excellent	excellent	excellent	excellent
		minor axis length	excellent	excellent	excellent	excellent	excellent
		sphericity	excellent	excellent	excellent	excellent	excellent
		surface area	excellent	excellent	excellent	excellent	excellent
		surface volume ratio	excellent	excellent	excellent	excellent	excellent
		voxel volume	excellent	excellent	excellent	excellent	excellent
square	first order	10th percentile	good	good	excellent	good	excellent
		90th percentile	moderate	good	good	moderate	excellent
		energy	excellent	excellent	excellent	excellent	excellent
		entropy	moderate	moderate	excellent	low	good
		interquartile range	moderate	excellent	excellent	good	good
		kurtosis	low	low	moderate	moderate	low
		maximum	excellent	good	good	good	good
		mean	moderate	good	good	moderate	excellent
		mean absolute deviation	excellent	good	good	good	excellent
		median	good	good	excellent	moderate	excellent
		minimum	low	low	low	low	low
		range	excellent	good	good	good	good
		robust mean absolute deviation	moderate	excellent	excellent	good	good
		root mean squared	excellent	excellent	excellent	good	excellent
		skewness	low	low	good	moderate	moderate
		total energy	excellent	excellent	excellent	excellent	excellent
		uniformity	moderate	low	excellent	low	good
		variance	excellent	good	good	good	excellent
	GLCM	autocorrelation	excellent	good	good	good	excellent
		cluster prominence	excellent	good	moderate	good	excellent
		cluster shade	excellent	good	moderate	good	excellent
		cluster tendency	excellent	good	good	good	excellent
		contrast	excellent	good	good	excellent	excellent
		correlation	low	moderate	moderate	low	moderate
		difference average	good	good	good	moderate	good
		difference entropy	moderate	good	excellent	moderate	good
		difference variance	excellent	good	good	excellent	excellent
		ID	moderate	moderate	good	moderate	good
		IDM	moderate	moderate	good	moderate	good
		IDMN	moderate	low	moderate	low	good
		IDN	moderate	low	good	low	good
		IMC1	moderate	good	good	good	moderate
		IMC2	moderate	good	excellent	moderate	good
		inverse variance	moderate	low	excellent	moderate	good
		joint average	moderate	good	good	low	good
		joint energy	moderate	low	excellent	moderate	good
		joint entropy	moderate	moderate	excellent	moderate	good
		MCC	low	low	moderate	low	low
		maximum probability	moderate	low	excellent	low	moderate
		sum average	moderate	good	good	low	good
		sum entropy	moderate	moderate	excellent	moderate	good
		sum squares	excellent	good	good	good	excellent
	GLDM	dependence entropy	good	good	excellent	moderate	good
		dependence non uniformity	excellent	excellent	excellent	excellent	excellent
		dependence non uniformity normalized	good	excellent	excellent	good	excellent
		dependence variance	moderate	good	excellent	moderate	excellent
		gray level non uniformity	excellent	excellent	excellent	excellent	excellent
		gray level variance	excellent	good	good	good	excellent
		high gray level emphasis	excellent	good	good	good	excellent
		large dependence emphasis	good	excellent	excellent	moderate	good
		large dependence high gray level emphasis	low	good	excellent	low	moderate
		large dependence low gray level emphasis	moderate	good	excellent	low	good
		low gray level emphasis	moderate	low	excellent	low	good
		small dependence emphasis	good	good	good	good	excellent
		small dependence high gray level emphasis	excellent	excellent	good	excellent	excellent
		small dependence low gray level emphasis	moderate	good	excellent	low	excellent
	GLRLM	gray level non uniformity	excellent	excellent	excellent	excellent	excellent
		gray level non uniformity normalized	moderate	good	excellent	moderate	excellent
		gray level variance	excellent	excellent	good	good	excellent
		high gray level run emphasis	excellent	excellent	good	good	excellent
		long run emphasis	good	excellent	excellent	good	excellent
		long run high gray level emphasis	excellent	excellent	excellent	excellent	excellent
		long run low gray level emphasis	good	excellent	excellent	good	excellent
		low gray level run emphasis	moderate	good	excellent	moderate	excellent
		run entropy	excellent	excellent	excellent	excellent	excellent
		run length non uniformity	moderate	good	excellent	low	good
		run length non uniformity normalized	moderate	good	excellent	moderate	excellent
		run percentage	good	excellent	excellent	moderate	good
		run variance	excellent	excellent	excellent	excellent	excellent
		short run emphasis	moderate	good	excellent	moderate	excellent
		short run high gray level emphasis	excellent	excellent	good	excellent	excellent
		short run low gray level emphasis	moderate	good	excellent	low	good
	GLSZM	gray level non uniformity	moderate	good	excellent	moderate	moderate
		gray level non uniformity normalized	moderate	moderate	moderate	moderate	moderate
		gray level variance	excellent	excellent	good	good	good
		high gray level zone emphasis	excellent	excellent	good	good	excellent
		large area emphasis	moderate	moderate	good	low	moderate
		large area high gray level emphasis	moderate	moderate	good	low	moderate
		large area low gray level emphasis	moderate	moderate	good	low	moderate
		low gray level zone emphasis	moderate	good	good	moderate	good
		size zone non uniformity	excellent	excellent	excellent	excellent	excellent
		size zone non uniformity normalized	low	moderate	moderate	low	moderate
		small area emphasis	moderate	moderate	good	moderate	moderate
		small area high gray level emphasis	excellent	excellent	good	good	excellent
		small area low gray level emphasis	low	low	low	low	moderate
		zone entropy	moderate	good	good	good	good
		zone percentage	good	good	good	good	excellent
		zone variance	good	moderate	good	moderate	good
	NGTDM	busyness	low	low	excellent	low	low
		coarseness	low	moderate	low	moderate	moderate
		complexity	excellent	excellent	good	excellent	excellent
		contrast	low	low	good	low	moderate
		strength	good	moderate	good	good	moderate
squareroot	first order	10th percentile	good	excellent	excellent	good	excellent
		90th percentile	moderate	moderate	moderate	moderate	excellent
		energy	excellent	good	excellent	moderate	excellent
		entropy	good	excellent	excellent	good	excellent
		interquartile range	excellent	excellent	excellent	good	excellent
		kurtosis	good	moderate	good	moderate	good
		maximum	good	good	good	moderate	excellent
		mean	good	good	excellent	moderate	excellent
		mean absolute deviation	good	excellent	excellent	good	excellent
		median	moderate	moderate	good	moderate	excellent
		minimum	moderate	moderate	excellent	moderate	moderate
		range	good	good	excellent	moderate	good
		robust mean absolute deviation	good	excellent	excellent	good	excellent
		root mean squared	moderate	moderate	good	moderate	excellent
		skewness	excellent	good	moderate	good	good
		total energy	excellent	good	excellent	moderate	excellent
		uniformity	good	excellent	excellent	good	excellent
		variance	moderate	good	excellent	moderate	good
	GLCM	autocorrelation	low	moderate	good	low	moderate
		cluster prominence	good	good	good	low	excellent
		cluster shade	good	good	good	low	good
		cluster tendency	good	good	excellent	moderate	good
		contrast	moderate	good	excellent	low	good
		correlation	excellent	good	excellent	excellent	good
		difference average	good	excellent	excellent	good	excellent
		difference entropy	good	excellent	excellent	good	excellent
		difference variance	moderate	good	excellent	low	good
		ID	good	excellent	excellent	good	excellent
		IDM	good	excellent	excellent	excellent	excellent
		IDMN	good	good	moderate	moderate	good
		IDN	good	good	good	good	good
		IMC1	excellent	excellent	excellent	excellent	excellent
		IMC2	excellent	excellent	excellent	excellent	excellent
		inverse variance	good	good	excellent	moderate	excellent
		joint average	moderate	moderate	good	moderate	good
		joint energy	good	excellent	excellent	good	excellent
		joint entropy	good	excellent	excellent	good	excellent
		MCC	moderate	good	good	good	good
		maximum probability	good	excellent	excellent	good	excellent
		sum average	moderate	moderate	good	moderate	good
		sum entropy	excellent	excellent	excellent	good	excellent
		sum squares	good	good	excellent	moderate	good
	GLDM	dependence entropy	excellent	excellent	excellent	excellent	excellent
		dependence non uniformity	excellent	excellent	excellent	excellent	excellent
		dependence non uniformity normalized	good	excellent	excellent	good	excellent
		dependence variance	good	excellent	excellent	good	excellent
		gray level non uniformity	excellent	excellent	excellent	excellent	excellent
		gray level variance	moderate	good	excellent	moderate	good
		high gray level emphasis	low	moderate	good	low	moderate
		large dependence emphasis	good	excellent	excellent	excellent	excellent
		large dependence high gray level emphasis	moderate	moderate	excellent	moderate	moderate
		large dependence low gray level emphasis	low	low	good	low	good
		low gray level emphasis	low	moderate	good	moderate	moderate
		small dependence emphasis	good	excellent	excellent	good	excellent
		small dependence high gray level emphasis	low	good	good	low	moderate
		small dependence low gray level emphasis	moderate	moderate	moderate	moderate	good
	GLRLM	gray level non uniformity	excellent	excellent	excellent	excellent	excellent
		gray level non uniformity normalized	excellent	excellent	excellent	excellent	excellent
		gray level variance	moderate	good	excellent	moderate	good
		high gray level run emphasis	low	moderate	good	low	moderate
		long run emphasis	good	good	excellent	good	excellent
		long run high gray level emphasis	moderate	moderate	excellent	moderate	moderate
		long run low gray level emphasis	low	low	good	low	good
		low gray level run emphasis	low	moderate	good	moderate	moderate
		run entropy	excellent	excellent	excellent	excellent	excellent
		run length non uniformity	excellent	excellent	excellent	excellent	excellent
		run length non uniformity normalized	good	excellent	excellent	excellent	excellent
		run percentage	good	excellent	excellent	excellent	excellent
		run variance	good	good	excellent	good	excellent
		short run emphasis	good	excellent	excellent	excellent	excellent
		short run high gray level emphasis	low	moderate	good	low	moderate
		short run low gray level emphasis	low	moderate	good	moderate	moderate
	GLSZM	gray level non uniformity	excellent	excellent	excellent	excellent	excellent
		gray level non uniformity normalized	good	good	good	good	good
		gray level variance	good	good	excellent	moderate	good
		high gray level zone emphasis	low	moderate	good	low	moderate
		large area emphasis	good	good	good	good	excellent
		large area high gray level emphasis	good	moderate	excellent	moderate	good
		large area low gray level emphasis	moderate	low	moderate	low	good
		low gray level zone emphasis	moderate	moderate	excellent	moderate	moderate
		size zone non uniformity	excellent	excellent	excellent	good	excellent
		size zone non uniformity normalized	good	good	excellent	good	good
		small area emphasis	good	good	good	good	good
		small area high gray level emphasis	low	moderate	good	low	moderate
		small area low gray level emphasis	moderate	moderate	good	moderate	moderate
		zone entropy	excellent	excellent	excellent	good	excellent
		zone percentage	good	excellent	excellent	good	excellent
		zone variance	good	good	excellent	good	excellent
	NGTDM	busyness	good	moderate	moderate	moderate	good
		coarseness	excellent	excellent	excellent	excellent	excellent
		complexity	moderate	good	good	low	good
		contrast	good	good	good	good	good
		strength	low	moderate	moderate	low	moderate
wavelet HHH	first order	10th percentile	excellent	excellent	excellent	excellent	excellent
		90th percentile	excellent	excellent	excellent	excellent	excellent
		energy	excellent	excellent	excellent	excellent	excellent
		entropy	excellent	moderate	low	excellent	moderate
		interquartile range	excellent	excellent	excellent	excellent	excellent
		kurtosis	low	low	low	low	low
		maximum	moderate	moderate	low	moderate	moderate
		mean	low	moderate	moderate	low	low
		mean absolute deviation	excellent	excellent	excellent	excellent	excellent
		median	good	moderate	moderate	good	moderate
		minimum	good	low	moderate	moderate	moderate
		range	good	low	moderate	moderate	moderate
		robust mean absolute deviation	excellent	excellent	excellent	excellent	excellent
		root mean squared	excellent	excellent	good	excellent	excellent
		skewness	low	low	moderate	low	low
		total energy	excellent	excellent	excellent	excellent	excellent
		uniformity	excellent	moderate	low	excellent	moderate
		variance	excellent	excellent	good	excellent	excellent
	GLCM	autocorrelation	good	low	low	moderate	moderate
		cluster prominence	good	low	good	moderate	excellent
		cluster shade	moderate	moderate	good	moderate	moderate
		cluster tendency	excellent	excellent	excellent	excellent	excellent
		contrast	excellent	excellent	excellent	excellent	excellent
		correlation	excellent	excellent	excellent	excellent	excellent
		difference average	excellent	excellent	excellent	excellent	excellent
		difference entropy	excellent	good	low	excellent	excellent
		difference variance	excellent	good	low	excellent	excellent
		ID	excellent	excellent	excellent	excellent	excellent
		IDM	excellent	excellent	excellent	excellent	excellent
		IDMN	moderate	low	low	moderate	moderate
		IDN	moderate	moderate	low	moderate	moderate
		IMC1	excellent	excellent	good	excellent	excellent
		IMC2	excellent	excellent	good	excellent	excellent
		inverse variance	excellent	excellent	excellent	excellent	excellent
		joint average	good	low	low	moderate	moderate
		joint energy	excellent	excellent	good	excellent	excellent
		joint entropy	excellent	moderate	low	excellent	good
		MCC	good	moderate	low	low	good
		maximum probability	excellent	excellent	excellent	excellent	excellent
		sum average	good	low	low	moderate	moderate
		sum entropy	excellent	excellent	excellent	excellent	excellent
		sum squares	excellent	low	low	excellent	moderate
	GLDM	dependence entropy	excellent	excellent	excellent	excellent	excellent
		dependence non uniformity	excellent	excellent	excellent	excellent	excellent
		dependence non uniformity normalized	excellent	excellent	excellent	excellent	excellent
		dependence variance	excellent	excellent	excellent	excellent	excellent
		gray level non uniformity	excellent	excellent	excellent	excellent	excellent
		gray level variance	excellent	low	low	excellent	good
		high gray level emphasis	good	low	low	moderate	moderate
		large dependence emphasis	excellent	excellent	excellent	excellent	excellent
		large dependence high gray level emphasis	good	low	low	moderate	moderate
		large dependence low gray level emphasis	moderate	low	low	moderate	moderate
		low gray level emphasis	moderate	moderate	low	moderate	moderate
		small dependence emphasis	excellent	excellent	excellent	excellent	excellent
		small dependence high gray level emphasis	excellent	low	low	moderate	moderate
		small dependence low gray level emphasis	moderate	moderate	moderate	moderate	moderate
	GLRLM	gray level non uniformity	excellent	excellent	excellent	excellent	excellent
		gray level non uniformity normalized	excellent	moderate	low	excellent	moderate
		gray level variance	excellent	low	low	excellent	good
		high gray level run emphasis	good	low	low	moderate	moderate
		long run emphasis	excellent	excellent	excellent	excellent	excellent
		long run high gray level emphasis	good	low	low	moderate	moderate
		long run low gray level emphasis	moderate	moderate	low	moderate	moderate
		low gray level run emphasis	moderate	moderate	low	moderate	moderate
		run entropy	excellent	excellent	excellent	excellent	excellent
		run length non uniformity	excellent	excellent	excellent	excellent	excellent
		run length non uniformity normalized	excellent	excellent	excellent	excellent	excellent
		run percentage	excellent	excellent	excellent	excellent	excellent
		run variance	excellent	excellent	excellent	excellent	excellent
		short run emphasis	excellent	excellent	excellent	excellent	excellent
		short run high gray level emphasis	good	low	low	moderate	moderate
		short run low gray level emphasis	moderate	moderate	low	moderate	moderate
	GLSZM	gray level non uniformity	excellent	low	moderate	excellent	moderate
		gray level non uniformity normalized	low	low	low	low	low
		gray level variance	good	low	low	moderate	moderate
		high gray level zone emphasis	good	low	low	moderate	moderate
		large area emphasis	good	good	good	good	good
		large area high gray level emphasis	moderate	good	good	good	moderate
		large area low gray level emphasis	moderate	moderate	moderate	moderate	moderate
		low gray level zone emphasis	moderate	low	low	low	low
		size zone non uniformity	excellent	low	moderate	excellent	moderate
		size zone non uniformity normalized	low	moderate	moderate	moderate	moderate
		small area emphasis	low	low	moderate	low	moderate
		small area high gray level emphasis	good	low	low	moderate	low
		small area low gray level emphasis	low	low	low	low	low
		zone entropy	moderate	moderate	low	moderate	moderate
		zone percentage	excellent	good	good	excellent	moderate
		zone variance	excellent	excellent	excellent	excellent	excellent
	NGTDM	busyness	moderate	moderate	moderate	moderate	moderate
		coarseness	excellent	excellent	excellent	excellent	excellent
		complexity	good	low	low	low	moderate
		contrast	moderate	low	low	low	low
		strength	good	low	low	low	low
wavelet HHL	first order	10th percentile	excellent	excellent	excellent	excellent	excellent
		90th percentile	excellent	excellent	excellent	excellent	excellent
		energy	excellent	excellent	excellent	excellent	excellent
		entropy	excellent	excellent	excellent	excellent	excellent
		interquartile range	excellent	excellent	excellent	excellent	excellent
		kurtosis	moderate	good	good	good	moderate
		maximum	moderate	good	excellent	good	good
		mean	low	moderate	low	low	low
		mean absolute deviation	excellent	excellent	excellent	excellent	excellent
		median	moderate	moderate	moderate	moderate	moderate
		minimum	moderate	good	good	good	moderate
		range	good	good	excellent	excellent	good
		robust mean absolute deviation	excellent	excellent	excellent	excellent	excellent
		root mean squared	excellent	excellent	excellent	excellent	excellent
		skewness	moderate	moderate	moderate	moderate	moderate
		total energy	excellent	excellent	excellent	excellent	excellent
		uniformity	excellent	excellent	excellent	excellent	excellent
		variance	excellent	excellent	excellent	excellent	excellent
	GLCM	autocorrelation	moderate	good	moderate	good	moderate
		cluster prominence	excellent	good	good	excellent	good
		cluster shade	moderate	good	good	good	moderate
		cluster tendency	excellent	excellent	excellent	excellent	excellent
		contrast	excellent	excellent	excellent	excellent	excellent
		correlation	excellent	excellent	excellent	excellent	excellent
		difference average	excellent	excellent	excellent	excellent	excellent
		difference entropy	excellent	excellent	excellent	excellent	excellent
		difference variance	excellent	excellent	excellent	excellent	excellent
		ID	excellent	excellent	excellent	excellent	excellent
		IDM	excellent	excellent	excellent	excellent	excellent
		IDMN	moderate	good	good	excellent	good
		IDN	moderate	good	good	excellent	good
		IMC1	excellent	excellent	excellent	excellent	excellent
		IMC2	excellent	excellent	excellent	excellent	excellent
		inverse variance	excellent	excellent	excellent	excellent	excellent
		joint average	moderate	good	moderate	good	moderate
		joint energy	excellent	excellent	excellent	excellent	excellent
		joint entropy	excellent	excellent	excellent	excellent	excellent
		MCC	low	good	excellent	excellent	moderate
		maximum probability	excellent	excellent	good	excellent	excellent
		sum average	moderate	good	moderate	good	moderate
		sum entropy	excellent	excellent	excellent	excellent	excellent
		sum squares	excellent	excellent	excellent	excellent	excellent
	GLDM	dependence entropy	excellent	excellent	excellent	excellent	excellent
		dependence non uniformity	excellent	excellent	excellent	excellent	excellent
		dependence non uniformity normalized	excellent	excellent	excellent	excellent	excellent
		dependence variance	excellent	excellent	excellent	excellent	excellent
		gray level non uniformity	excellent	excellent	excellent	excellent	excellent
		gray level variance	excellent	excellent	excellent	excellent	excellent
		high gray level emphasis	moderate	good	moderate	good	moderate
		large dependence emphasis	excellent	excellent	excellent	excellent	excellent
		large dependence high gray level emphasis	moderate	good	good	good	moderate
		large dependence low gray level emphasis	moderate	moderate	moderate	moderate	moderate
		low gray level emphasis	moderate	moderate	moderate	moderate	moderate
		small dependence emphasis	excellent	excellent	excellent	excellent	excellent
		small dependence high gray level emphasis	good	good	good	excellent	moderate
		small dependence low gray level emphasis	moderate	good	low	moderate	moderate
	GLRLM	gray level non uniformity	excellent	excellent	excellent	excellent	excellent
		gray level non uniformity normalized	excellent	excellent	excellent	excellent	excellent
		gray level variance	excellent	excellent	excellent	excellent	excellent
		high gray level run emphasis	moderate	good	good	good	moderate
		long run emphasis	excellent	excellent	excellent	excellent	excellent
		long run high gray level emphasis	moderate	moderate	good	good	moderate
		long run low gray level emphasis	moderate	moderate	moderate	moderate	moderate
		low gray level run emphasis	moderate	moderate	low	moderate	moderate
		run entropy	excellent	excellent	excellent	excellent	excellent
		run length non uniformity	excellent	excellent	excellent	excellent	excellent
		run length non uniformity normalized	excellent	excellent	excellent	excellent	excellent
		run percentage	excellent	excellent	excellent	excellent	excellent
		run variance	excellent	excellent	excellent	excellent	excellent
		short run emphasis	excellent	excellent	excellent	excellent	excellent
		short run high gray level emphasis	moderate	good	good	good	moderate
		short run low gray level emphasis	moderate	moderate	low	moderate	moderate
	GLSZM	gray level non uniformity	excellent	excellent	excellent	excellent	excellent
		gray level non uniformity normalized	excellent	excellent	good	excellent	good
		gray level variance	excellent	good	excellent	excellent	good
		high gray level zone emphasis	moderate	good	good	good	moderate
		large area emphasis	excellent	excellent	excellent	excellent	excellent
		large area high gray level emphasis	good	good	excellent	good	good
		large area low gray level emphasis	good	moderate	moderate	moderate	moderate
		low gray level zone emphasis	moderate	moderate	low	moderate	moderate
		size zone non uniformity	excellent	excellent	excellent	excellent	excellent
		size zone non uniformity normalized	good	moderate	low	moderate	moderate
		small area emphasis	good	moderate	low	moderate	moderate
		small area high gray level emphasis	good	good	moderate	good	moderate
		small area low gray level emphasis	moderate	moderate	moderate	moderate	moderate
		zone entropy	good	excellent	excellent	excellent	good
		zone percentage	excellent	excellent	good	excellent	excellent
		zone variance	excellent	excellent	excellent	excellent	excellent
	NGTDM	busyness	moderate	good	moderate	good	good
		coarseness	excellent	excellent	excellent	excellent	excellent
		complexity	good	excellent	good	excellent	good
		contrast	moderate	good	moderate	good	good
		strength	moderate	good	good	good	moderate
wavelet HLH	first order	10th percentile	excellent	excellent	excellent	excellent	excellent
		90th percentile	excellent	excellent	excellent	excellent	excellent
		energy	excellent	moderate	excellent	excellent	excellent
		entropy	excellent	moderate	good	good	good
		interquartile range	excellent	excellent	excellent	excellent	excellent
		kurtosis	low	low	low	low	low
		maximum	moderate	low	low	low	low
		mean	low	moderate	moderate	moderate	low
		mean absolute deviation	excellent	excellent	good	excellent	excellent
		median	low	good	moderate	low	low
		minimum	low	low	low	low	low
		range	moderate	low	low	low	low
		robust mean absolute deviation	excellent	excellent	excellent	excellent	excellent
		root mean squared	excellent	moderate	good	good	good
		skewness	moderate	low	moderate	low	low
		total energy	excellent	moderate	excellent	excellent	excellent
		uniformity	excellent	moderate	good	good	good
		variance	excellent	moderate	moderate	excellent	good
	GLCM	autocorrelation	low	low	low	low	low
		cluster prominence	excellent	low	low	low	low
		cluster shade	good	moderate	good	good	moderate
		cluster tendency	excellent	good	good	good	good
		contrast	excellent	moderate	moderate	good	good
		correlation	excellent	excellent	excellent	excellent	excellent
		difference average	excellent	excellent	excellent	excellent	excellent
		difference entropy	excellent	moderate	moderate	good	good
		difference variance	good	low	low	moderate	moderate
		ID	excellent	excellent	excellent	excellent	excellent
		IDM	excellent	excellent	excellent	excellent	excellent
		IDMN	low	moderate	low	low	moderate
		IDN	low	moderate	low	low	moderate
		IMC1	good	moderate	good	good	good
		IMC2	good	moderate	moderate	moderate	moderate
		inverse variance	excellent	excellent	excellent	excellent	excellent
		joint average	low	low	low	low	low
		joint energy	excellent	good	good	excellent	good
		joint entropy	excellent	moderate	good	good	good
		MCC	low	low	low	low	low
		maximum probability	excellent	good	good	excellent	good
		sum average	low	low	low	low	low
		sum entropy	excellent	good	good	excellent	good
		sum squares	excellent	moderate	moderate	good	good
	GLDM	dependence entropy	excellent	excellent	excellent	excellent	excellent
		dependence non uniformity	excellent	excellent	excellent	excellent	excellent
		dependence non uniformity normalized	excellent	excellent	excellent	excellent	excellent
		dependence variance	excellent	excellent	excellent	excellent	excellent
		gray level non uniformity	excellent	excellent	excellent	excellent	excellent
		gray level variance	excellent	moderate	moderate	good	moderate
		high gray level emphasis	low	low	low	low	low
		large dependence emphasis	excellent	excellent	excellent	excellent	excellent
		large dependence high gray level emphasis	low	low	low	low	low
		large dependence low gray level emphasis	low	moderate	low	low	moderate
		low gray level emphasis	low	low	low	low	moderate
		small dependence emphasis	excellent	good	excellent	excellent	excellent
		small dependence high gray level emphasis	low	low	low	low	low
		small dependence low gray level emphasis	low	low	low	low	moderate
	GLRLM	gray level non uniformity	excellent	excellent	excellent	excellent	excellent
		gray level non uniformity normalized	excellent	moderate	good	good	good
		gray level variance	excellent	low	moderate	moderate	moderate
		high gray level run emphasis	low	low	low	low	low
		long run emphasis	excellent	excellent	excellent	excellent	excellent
		long run high gray level emphasis	low	low	low	low	low
		long run low gray level emphasis	low	moderate	low	low	moderate
		low gray level run emphasis	low	low	low	low	moderate
		run entropy	excellent	excellent	excellent	excellent	excellent
		run length non uniformity	excellent	excellent	excellent	excellent	excellent
		run length non uniformity normalized	excellent	excellent	excellent	excellent	excellent
		run percentage	excellent	excellent	excellent	excellent	excellent
		run variance	excellent	excellent	excellent	excellent	excellent
		short run emphasis	excellent	excellent	excellent	excellent	excellent
		short run high gray level emphasis	low	low	low	low	low
		short run low gray level emphasis	low	low	low	low	moderate
	GLSZM	gray level non uniformity	excellent	good	good	excellent	good
		gray level non uniformity normalized	moderate	moderate	moderate	low	moderate
		gray level variance	moderate	low	low	low	low
		high gray level zone emphasis	low	low	low	low	low
		large area emphasis	excellent	good	excellent	excellent	good
		large area high gray level emphasis	low	moderate	moderate	moderate	low
		large area low gray level emphasis	moderate	moderate	moderate	moderate	moderate
		low gray level zone emphasis	low	moderate	low	low	moderate
		size zone non uniformity	excellent	moderate	good	excellent	good
		size zone non uniformity normalized	low	low	low	low	low
		small area emphasis	low	low	low	low	low
		small area high gray level emphasis	low	low	low	low	low
		small area low gray level emphasis	low	low	low	low	low
		zone entropy	good	moderate	moderate	moderate	moderate
		zone percentage	excellent	good	low	excellent	good
		zone variance	excellent	good	excellent	excellent	good
	NGTDM	busyness	low	moderate	low	low	moderate
		coarseness	excellent	excellent	excellent	excellent	excellent
		complexity	low	low	low	low	low
		contrast	low	moderate	low	low	moderate
		strength	low	low	low	low	low
wavelet HLL	first order	10th percentile	excellent	excellent	excellent	excellent	excellent
		90th percentile	good	excellent	excellent	excellent	excellent
		energy	excellent	excellent	excellent	excellent	excellent
		entropy	excellent	excellent	good	excellent	excellent
		interquartile range	excellent	excellent	excellent	excellent	excellent
		kurtosis	moderate	moderate	moderate	moderate	moderate
		maximum	moderate	moderate	good	good	moderate
		mean	good	good	moderate	excellent	good
		mean absolute deviation	excellent	excellent	good	excellent	excellent
		median	excellent	excellent	good	excellent	excellent
		minimum	excellent	good	good	good	good
		range	good	good	good	excellent	good
		robust mean absolute deviation	excellent	excellent	excellent	excellent	excellent
		root mean squared	excellent	good	good	excellent	excellent
		skewness	moderate	moderate	low	moderate	moderate
		total energy	excellent	excellent	excellent	excellent	excellent
		uniformity	excellent	excellent	good	excellent	excellent
		variance	excellent	good	good	excellent	good
	GLCM	autocorrelation	excellent	good	moderate	excellent	good
		cluster prominence	excellent	good	good	excellent	good
		cluster shade	good	good	moderate	good	good
		cluster tendency	good	good	good	excellent	good
		contrast	good	good	good	good	good
		correlation	good	good	good	good	good
		difference average	excellent	excellent	good	excellent	excellent
		difference entropy	excellent	excellent	good	excellent	excellent
		difference variance	good	good	good	good	good
		ID	excellent	excellent	good	excellent	excellent
		IDM	excellent	excellent	good	excellent	excellent
		IDMN	good	moderate	moderate	moderate	moderate
		IDN	good	good	moderate	good	good
		IMC1	excellent	excellent	excellent	excellent	good
		IMC2	excellent	excellent	good	excellent	excellent
		inverse variance	excellent	excellent	excellent	excellent	excellent
		joint average	excellent	good	moderate	good	good
		joint energy	excellent	excellent	good	excellent	excellent
		joint entropy	excellent	excellent	good	excellent	excellent
		MCC	moderate	good	good	good	good
		maximum probability	excellent	excellent	good	excellent	excellent
		sum average	excellent	good	moderate	good	good
		sum entropy	excellent	excellent	good	excellent	excellent
		sum squares	good	good	good	excellent	good
	GLDM	dependence entropy	excellent	excellent	excellent	excellent	excellent
		dependence non uniformity	excellent	excellent	excellent	excellent	excellent
		dependence non uniformity normalized	excellent	excellent	excellent	excellent	excellent
		dependence variance	excellent	excellent	excellent	excellent	excellent
		gray level non uniformity	excellent	excellent	excellent	excellent	excellent
		gray level variance	excellent	good	good	excellent	good
		high gray level emphasis	excellent	good	moderate	excellent	good
		large dependence emphasis	excellent	excellent	good	excellent	excellent
		large dependence high gray level emphasis	excellent	good	moderate	excellent	good
		large dependence low gray level emphasis	excellent	good	low	low	good
		low gray level emphasis	excellent	good	low	low	good
		small dependence emphasis	excellent	excellent	good	excellent	excellent
		small dependence high gray level emphasis	excellent	good	good	excellent	excellent
		small dependence low gray level emphasis	excellent	moderate	low	low	good
	GLRLM	gray level non uniformity	excellent	excellent	excellent	excellent	excellent
		gray level non uniformity normalized	excellent	excellent	good	excellent	excellent
		gray level variance	excellent	good	good	excellent	good
		high gray level run emphasis	excellent	good	moderate	excellent	good
		long run emphasis	excellent	excellent	good	excellent	excellent
		long run high gray level emphasis	excellent	good	moderate	excellent	good
		long run low gray level emphasis	excellent	good	low	low	good
		low gray level run emphasis	excellent	good	low	low	good
		run entropy	excellent	excellent	excellent	excellent	excellent
		run length non uniformity	excellent	excellent	excellent	excellent	excellent
		run length non uniformity normalized	excellent	excellent	good	excellent	excellent
		run percentage	excellent	excellent	good	excellent	excellent
		run variance	excellent	excellent	good	excellent	excellent
		short run emphasis	excellent	excellent	good	excellent	excellent
		short run high gray level emphasis	excellent	good	moderate	excellent	excellent
		short run low gray level emphasis	excellent	good	low	low	good
	GLSZM	gray level non uniformity	excellent	excellent	excellent	excellent	excellent
		gray level non uniformity normalized	excellent	good	moderate	good	good
		gray level variance	excellent	good	excellent	excellent	good
		high gray level zone emphasis	excellent	good	moderate	excellent	excellent
		large area emphasis	excellent	excellent	excellent	excellent	excellent
		large area high gray level emphasis	excellent	good	excellent	excellent	good
		large area low gray level emphasis	excellent	moderate	low	low	moderate
		low gray level zone emphasis	excellent	good	low	low	good
		size zone non uniformity	excellent	excellent	excellent	excellent	excellent
		size zone non uniformity normalized	excellent	good	good	good	good
		small area emphasis	excellent	good	good	good	good
		small area high gray level emphasis	excellent	good	good	excellent	excellent
		small area low gray level emphasis	excellent	moderate	low	low	good
		zone entropy	excellent	excellent	excellent	excellent	excellent
		zone percentage	excellent	excellent	good	excellent	excellent
		zone variance	excellent	excellent	excellent	excellent	excellent
	NGTDM	busyness	excellent	good	low	low	good
		coarseness	excellent	excellent	excellent	excellent	excellent
		complexity	excellent	good	excellent	excellent	excellent
		contrast	good	moderate	moderate	good	good
		strength	good	good	moderate	moderate	good
wavelet LHH	first order	10th percentile	excellent	excellent	excellent	excellent	excellent
		90th percentile	excellent	excellent	excellent	excellent	excellent
		energy	excellent	excellent	excellent	excellent	excellent
		entropy	excellent	good	good	excellent	good
		interquartile range	excellent	excellent	excellent	excellent	excellent
		kurtosis	low	low	good	low	low
		maximum	good	moderate	good	good	moderate
		mean	moderate	moderate	moderate	moderate	good
		mean absolute deviation	excellent	excellent	excellent	excellent	excellent
		median	moderate	good	good	moderate	good
		minimum	moderate	low	moderate	moderate	moderate
		range	good	moderate	good	moderate	moderate
		robust mean absolute deviation	excellent	excellent	excellent	excellent	excellent
		root mean squared	excellent	good	excellent	excellent	excellent
		skewness	moderate	low	good	low	moderate
		total energy	excellent	excellent	excellent	excellent	excellent
		uniformity	excellent	good	good	excellent	good
		variance	excellent	good	good	excellent	good
	GLCM	autocorrelation	good	low	moderate	moderate	low
		cluster prominence	excellent	moderate	good	excellent	moderate
		cluster shade	good	moderate	good	good	moderate
		cluster tendency	excellent	excellent	good	excellent	excellent
		contrast	excellent	excellent	good	excellent	excellent
		correlation	excellent	excellent	excellent	excellent	excellent
		difference average	excellent	excellent	excellent	excellent	excellent
		difference entropy	excellent	good	good	excellent	good
		difference variance	excellent	good	moderate	excellent	good
		ID	excellent	excellent	excellent	excellent	excellent
		IDM	excellent	excellent	excellent	excellent	excellent
		IDMN	low	moderate	good	moderate	moderate
		IDN	moderate	moderate	good	moderate	moderate
		IMC1	good	excellent	excellent	good	excellent
		IMC2	excellent	excellent	good	excellent	excellent
		inverse variance	excellent	excellent	excellent	excellent	excellent
		joint average	good	low	moderate	moderate	low
		joint energy	excellent	excellent	good	excellent	excellent
		joint entropy	excellent	good	good	excellent	good
		MCC	low	low	excellent	low	moderate
		maximum probability	excellent	excellent	good	excellent	excellent
		sum average	good	low	moderate	moderate	low
		sum entropy	excellent	excellent	excellent	excellent	excellent
		sum squares	excellent	good	good	excellent	good
	GLDM	dependence entropy	excellent	excellent	excellent	excellent	excellent
		dependence non uniformity	excellent	excellent	excellent	excellent	excellent
		dependence non uniformity normalized	excellent	excellent	excellent	excellent	excellent
		dependence variance	excellent	excellent	excellent	excellent	excellent
		gray level non uniformity	excellent	excellent	excellent	excellent	excellent
		gray level variance	excellent	moderate	good	excellent	good
		high gray level emphasis	good	low	moderate	moderate	low
		large dependence emphasis	excellent	excellent	excellent	excellent	excellent
		large dependence high gray level emphasis	good	low	moderate	low	low
		large dependence low gray level emphasis	low	low	good	moderate	low
		low gray level emphasis	low	low	good	low	low
		small dependence emphasis	excellent	excellent	excellent	excellent	excellent
		small dependence high gray level emphasis	excellent	low	moderate	excellent	low
		small dependence low gray level emphasis	low	low	good	moderate	moderate
	GLRLM	gray level non uniformity	excellent	excellent	excellent	excellent	excellent
		gray level non uniformity normalized	excellent	good	good	excellent	good
		gray level variance	excellent	moderate	good	excellent	good
		high gray level run emphasis	good	low	moderate	moderate	low
		long run emphasis	excellent	excellent	excellent	excellent	excellent
		long run high gray level emphasis	good	low	moderate	low	moderate
		long run low gray level emphasis	low	low	good	low	low
		low gray level run emphasis	low	low	good	low	low
		run entropy	excellent	excellent	excellent	excellent	excellent
		run length non uniformity	excellent	excellent	excellent	excellent	excellent
		run length non uniformity normalized	excellent	excellent	excellent	excellent	excellent
		run percentage	excellent	excellent	excellent	excellent	excellent
		run variance	excellent	excellent	excellent	excellent	excellent
		short run emphasis	excellent	excellent	excellent	excellent	excellent
		short run high gray level emphasis	good	low	moderate	moderate	low
		short run low gray level emphasis	low	low	good	low	low
	GLSZM	gray level non uniformity	excellent	moderate	good	excellent	good
		gray level non uniformity normalized	moderate	moderate	excellent	moderate	moderate
		gray level variance	good	low	good	moderate	moderate
		high gray level zone emphasis	good	low	moderate	moderate	moderate
		large area emphasis	good	good	excellent	good	good
		large area high gray level emphasis	good	moderate	excellent	moderate	good
		large area low gray level emphasis	moderate	low	good	low	moderate
		low gray level zone emphasis	low	low	moderate	moderate	low
		size zone non uniformity	excellent	moderate	good	excellent	good
		size zone non uniformity normalized	moderate	low	low	low	low
		small area emphasis	moderate	low	low	low	low
		small area high gray level emphasis	good	low	moderate	moderate	moderate
		small area low gray level emphasis	low	low	low	low	low
		zone entropy	moderate	moderate	good	moderate	moderate
		zone percentage	excellent	moderate	moderate	excellent	good
		zone variance	excellent	good	excellent	good	good
	NGTDM	busyness	low	low	moderate	low	low
		coarseness	excellent	excellent	excellent	excellent	excellent
		complexity	good	low	moderate	good	moderate
		contrast	low	moderate	moderate	moderate	moderate
		strength	good	low	low	moderate	low
wavelet LHL	first order	10th percentile	excellent	excellent	excellent	excellent	excellent
		90th percentile	excellent	excellent	excellent	excellent	excellent
		energy	excellent	excellent	excellent	good	excellent
		entropy	excellent	excellent	excellent	excellent	excellent
		interquartile range	excellent	excellent	excellent	excellent	excellent
		kurtosis	low	moderate	low	low	low
		maximum	low	low	low	low	low
		mean	excellent	excellent	good	good	excellent
		mean absolute deviation	excellent	excellent	excellent	excellent	excellent
		median	excellent	excellent	excellent	excellent	excellent
		minimum	moderate	good	good	moderate	moderate
		range	low	moderate	good	moderate	moderate
		robust mean absolute deviation	excellent	excellent	excellent	excellent	excellent
		root mean squared	good	excellent	excellent	excellent	good
		skewness	moderate	moderate	low	moderate	moderate
		total energy	excellent	excellent	excellent	good	excellent
		uniformity	excellent	excellent	good	excellent	excellent
		variance	moderate	excellent	good	good	good
	GLCM	autocorrelation	low	moderate	good	moderate	moderate
		cluster prominence	low	good	good	low	low
		cluster shade	good	good	moderate	moderate	good
		cluster tendency	good	excellent	good	good	good
		contrast	moderate	excellent	good	good	good
		correlation	good	good	moderate	good	good
		difference average	excellent	excellent	excellent	excellent	excellent
		difference entropy	excellent	excellent	excellent	excellent	excellent
		difference variance	moderate	good	good	moderate	moderate
		ID	excellent	excellent	excellent	excellent	excellent
		IDM	excellent	excellent	excellent	excellent	excellent
		IDMN	moderate	good	good	good	good
		IDN	good	good	good	good	good
		IMC1	excellent	excellent	good	excellent	excellent
		IMC2	excellent	excellent	excellent	excellent	excellent
		inverse variance	excellent	excellent	excellent	excellent	excellent
		joint average	moderate	good	good	moderate	moderate
		joint energy	excellent	excellent	good	excellent	excellent
		joint entropy	excellent	excellent	excellent	excellent	excellent
		MCC	moderate	moderate	good	good	moderate
		maximum probability	excellent	excellent	excellent	excellent	excellent
		sum average	moderate	good	good	moderate	moderate
		sum entropy	excellent	excellent	excellent	excellent	excellent
		sum squares	good	excellent	good	good	good
	GLDM	dependence entropy	excellent	excellent	good	excellent	excellent
		dependence non uniformity	excellent	excellent	excellent	excellent	excellent
		dependence non uniformity normalized	excellent	excellent	excellent	excellent	excellent
		dependence variance	excellent	excellent	excellent	excellent	excellent
		gray level non uniformity	excellent	excellent	excellent	excellent	excellent
		gray level variance	moderate	excellent	good	good	good
		high gray level emphasis	low	moderate	good	moderate	moderate
		large dependence emphasis	excellent	excellent	good	excellent	excellent
		large dependence high gray level emphasis	low	good	good	low	low
		large dependence low gray level emphasis	excellent	moderate	moderate	moderate	good
		low gray level emphasis	excellent	moderate	moderate	moderate	good
		small dependence emphasis	excellent	excellent	excellent	excellent	excellent
		small dependence high gray level emphasis	moderate	good	good	moderate	good
		small dependence low gray level emphasis	good	good	moderate	moderate	good
	GLRLM	gray level non uniformity	excellent	excellent	excellent	excellent	excellent
		gray level non uniformity normalized	excellent	excellent	excellent	excellent	excellent
		gray level variance	moderate	excellent	excellent	good	good
		high gray level run emphasis	low	moderate	good	moderate	moderate
		long run emphasis	excellent	excellent	excellent	excellent	excellent
		long run high gray level emphasis	low	good	good	moderate	low
		long run low gray level emphasis	good	moderate	moderate	moderate	good
		low gray level run emphasis	excellent	moderate	moderate	moderate	good
		run entropy	excellent	excellent	excellent	excellent	excellent
		run length non uniformity	excellent	excellent	excellent	excellent	excellent
		run length non uniformity normalized	excellent	excellent	good	excellent	excellent
		run percentage	excellent	excellent	good	excellent	excellent
		run variance	excellent	excellent	excellent	excellent	excellent
		short run emphasis	excellent	excellent	good	excellent	excellent
		short run high gray level emphasis	low	moderate	good	moderate	moderate
		short run low gray level emphasis	excellent	good	moderate	moderate	good
	GLSZM	gray level non uniformity	excellent	excellent	excellent	excellent	excellent
		gray level non uniformity normalized	excellent	excellent	excellent	excellent	excellent
		gray level variance	moderate	good	excellent	moderate	moderate
		high gray level zone emphasis	low	moderate	good	moderate	moderate
		large area emphasis	excellent	excellent	excellent	excellent	excellent
		large area high gray level emphasis	low	good	excellent	good	low
		large area low gray level emphasis	moderate	moderate	low	moderate	moderate
		low gray level zone emphasis	good	moderate	moderate	moderate	good
		size zone non uniformity	excellent	excellent	excellent	excellent	excellent
		size zone non uniformity normalized	excellent	excellent	excellent	excellent	excellent
		small area emphasis	excellent	excellent	good	excellent	excellent
		small area high gray level emphasis	moderate	good	good	moderate	moderate
		small area low gray level emphasis	good	moderate	moderate	moderate	good
		zone entropy	excellent	excellent	excellent	excellent	excellent
		zone percentage	excellent	excellent	excellent	excellent	excellent
		zone variance	excellent	excellent	excellent	excellent	excellent
	NGTDM	busyness	good	good	moderate	moderate	good
		coarseness	excellent	excellent	excellent	excellent	excellent
		complexity	moderate	good	moderate	moderate	good
		contrast	good	good	moderate	good	good
		strength	low	low	moderate	low	low
wavelet LLH	first order	10th percentile	excellent	excellent	excellent	excellent	excellent
		90th percentile	excellent	excellent	excellent	excellent	excellent
		energy	excellent	low	good	low	moderate
		entropy	excellent	moderate	good	good	moderate
		interquartile range	excellent	excellent	excellent	excellent	excellent
		kurtosis	low	low	low	low	low
		maximum	low	low	low	low	low
		mean	excellent	good	good	excellent	excellent
		mean absolute deviation	excellent	moderate	good	excellent	good
		median	excellent	excellent	excellent	excellent	excellent
		minimum	low	low	moderate	low	low
		range	low	low	low	low	low
		robust mean absolute deviation	excellent	excellent	excellent	excellent	excellent
		root mean squared	excellent	low	moderate	low	low
		skewness	low	low	moderate	low	low
		total energy	excellent	low	good	low	moderate
		uniformity	excellent	good	good	excellent	moderate
		variance	excellent	low	low	low	low
	GLCM	autocorrelation	low	low	low	low	low
		cluster prominence	excellent	low	low	low	low
		cluster shade	excellent	low	good	low	moderate
		cluster tendency	excellent	low	moderate	low	moderate
		contrast	excellent	low	low	low	low
		correlation	good	low	low	low	moderate
		difference average	excellent	low	moderate	good	moderate
		difference entropy	excellent	moderate	moderate	good	moderate
		difference variance	good	low	low	low	low
		ID	excellent	good	good	excellent	good
		IDM	excellent	good	good	excellent	good
		IDMN	low	low	low	low	low
		IDN	low	low	moderate	low	low
		IMC1	excellent	moderate	moderate	good	moderate
		IMC2	good	moderate	moderate	moderate	moderate
		inverse variance	excellent	excellent	excellent	excellent	excellent
		joint average	low	low	moderate	low	low
		joint energy	excellent	good	good	excellent	good
		joint entropy	excellent	good	good	excellent	good
		MCC	low	low	low	low	low
		maximum probability	excellent	excellent	excellent	excellent	excellent
		sum average	low	low	moderate	low	low
		sum entropy	excellent	good	good	excellent	good
		sum squares	excellent	low	low	low	low
	GLDM	dependence entropy	excellent	moderate	good	good	moderate
		dependence non uniformity	excellent	excellent	excellent	excellent	excellent
		dependence non uniformity normalized	excellent	good	good	excellent	good
		dependence variance	excellent	good	good	excellent	good
		gray level non uniformity	excellent	excellent	excellent	excellent	excellent
		gray level variance	excellent	low	low	low	low
		high gray level emphasis	low	low	low	low	low
		large dependence emphasis	excellent	excellent	excellent	excellent	excellent
		large dependence high gray level emphasis	low	low	low	low	low
		large dependence low gray level emphasis	low	low	low	low	low
		low gray level emphasis	low	low	low	low	low
		small dependence emphasis	excellent	moderate	moderate	excellent	moderate
		small dependence high gray level emphasis	moderate	low	low	low	low
		small dependence low gray level emphasis	low	low	low	moderate	low
	GLRLM	gray level non uniformity	excellent	excellent	excellent	excellent	excellent
		gray level non uniformity normalized	excellent	moderate	good	good	moderate
		gray level variance	excellent	low	low	low	low
		high gray level run emphasis	low	low	low	low	low
		long run emphasis	excellent	excellent	excellent	excellent	excellent
		long run high gray level emphasis	low	low	low	low	low
		long run low gray level emphasis	low	low	low	low	low
		low gray level run emphasis	low	low	low	low	low
		run entropy	excellent	good	excellent	good	good
		run length non uniformity	excellent	excellent	excellent	excellent	excellent
		run length non uniformity normalized	excellent	excellent	good	excellent	excellent
		run percentage	excellent	excellent	excellent	excellent	excellent
		run variance	excellent	excellent	excellent	excellent	excellent
		short run emphasis	excellent	good	moderate	excellent	good
		short run high gray level emphasis	low	low	low	low	low
		short run low gray level emphasis	low	low	low	low	low
	GLSZM	gray level non uniformity	excellent	moderate	excellent	excellent	excellent
		gray level non uniformity normalized	low	moderate	moderate	low	moderate
		gray level variance	moderate	low	low	low	low
		high gray level zone emphasis	low	low	low	low	low
		large area emphasis	excellent	moderate	excellent	moderate	good
		large area high gray level emphasis	low	low	excellent	low	low
		large area low gray level emphasis	moderate	low	low	low	low
		low gray level zone emphasis	low	low	low	low	low
		size zone non uniformity	excellent	low	good	good	moderate
		size zone non uniformity normalized	low	low	low	low	low
		small area emphasis	low	low	low	low	low
		small area high gray level emphasis	low	low	low	low	low
		small area low gray level emphasis	low	low	low	low	low
		zone entropy	moderate	low	good	low	moderate
		zone percentage	excellent	low	moderate	good	moderate
		zone variance	excellent	moderate	excellent	moderate	good
	NGTDM	busyness	low	low	low	low	low
		coarseness	excellent	excellent	excellent	excellent	excellent
		complexity	moderate	low	low	low	low
		contrast	low	low	low	low	low
		strength	low	low	low	low	low
wavelet LLL	first order	10th percentile	excellent	excellent	excellent	excellent	excellent
		90th percentile	excellent	excellent	excellent	excellent	excellent
		energy	excellent	excellent	excellent	excellent	excellent
		entropy	excellent	excellent	excellent	excellent	excellent
		interquartile range	excellent	excellent	excellent	excellent	excellent
		kurtosis	moderate	moderate	good	moderate	moderate
		maximum	excellent	excellent	good	excellent	excellent
		mean	excellent	excellent	excellent	excellent	excellent
		mean absolute deviation	excellent	excellent	excellent	excellent	excellent
		median	excellent	excellent	excellent	excellent	excellent
		minimum	moderate	moderate	excellent	good	moderate
		range	good	good	excellent	good	excellent
		robust mean absolute deviation	excellent	excellent	excellent	excellent	excellent
		root mean squared	excellent	excellent	excellent	excellent	excellent
		skewness	good	moderate	excellent	good	moderate
		total energy	excellent	excellent	excellent	excellent	excellent
		uniformity	excellent	excellent	excellent	excellent	excellent
		variance	excellent	good	excellent	good	excellent
	GLCM	autocorrelation	moderate	moderate	good	good	moderate
		cluster prominence	excellent	good	excellent	good	excellent
		cluster shade	excellent	good	excellent	good	excellent
		cluster tendency	excellent	good	excellent	excellent	excellent
		contrast	excellent	good	excellent	good	excellent
		correlation	excellent	moderate	good	good	moderate
		difference average	excellent	excellent	excellent	excellent	excellent
		difference entropy	excellent	excellent	excellent	excellent	excellent
		difference variance	excellent	good	excellent	good	excellent
		ID	excellent	excellent	excellent	excellent	excellent
		IDM	excellent	excellent	excellent	excellent	excellent
		IDMN	moderate	good	moderate	moderate	good
		IDN	good	good	good	good	good
		IMC1	excellent	excellent	excellent	excellent	excellent
		IMC2	excellent	excellent	excellent	excellent	excellent
		inverse variance	excellent	excellent	excellent	excellent	excellent
		joint average	moderate	moderate	excellent	good	moderate
		joint energy	excellent	excellent	excellent	excellent	excellent
		joint entropy	excellent	excellent	excellent	excellent	excellent
		MCC	moderate	good	good	good	good
		maximum probability	excellent	excellent	excellent	excellent	excellent
		sum average	moderate	moderate	excellent	good	moderate
		sum entropy	excellent	excellent	excellent	excellent	excellent
		sum squares	excellent	good	excellent	good	excellent
	GLDM	dependence entropy	excellent	excellent	excellent	excellent	excellent
		dependence non uniformity	excellent	excellent	excellent	excellent	excellent
		dependence non uniformity normalized	excellent	excellent	excellent	excellent	excellent
		dependence variance	excellent	excellent	excellent	excellent	excellent
		gray level non uniformity	excellent	excellent	excellent	excellent	excellent
		gray level variance	excellent	good	excellent	good	excellent
		high gray level emphasis	moderate	moderate	good	good	moderate
		large dependence emphasis	excellent	excellent	excellent	excellent	excellent
		large dependence high gray level emphasis	moderate	moderate	excellent	good	moderate
		large dependence low gray level emphasis	moderate	moderate	excellent	good	moderate
		low gray level emphasis	moderate	moderate	excellent	good	moderate
		small dependence emphasis	excellent	excellent	excellent	excellent	excellent
		small dependence high gray level emphasis	moderate	good	good	moderate	moderate
		small dependence low gray level emphasis	moderate	moderate	excellent	moderate	moderate
	GLRLM	gray level non uniformity	excellent	excellent	excellent	excellent	excellent
		gray level non uniformity normalized	excellent	excellent	excellent	excellent	excellent
		gray level variance	excellent	excellent	excellent	good	excellent
		high gray level run emphasis	moderate	moderate	good	good	moderate
		long run emphasis	excellent	excellent	excellent	excellent	excellent
		long run high gray level emphasis	moderate	moderate	excellent	good	moderate
		long run low gray level emphasis	moderate	moderate	excellent	good	moderate
		low gray level run emphasis	moderate	moderate	excellent	good	moderate
		run entropy	excellent	excellent	excellent	excellent	excellent
		run length non uniformity	excellent	excellent	excellent	excellent	excellent
		run length non uniformity normalized	excellent	excellent	excellent	excellent	excellent
		run percentage	excellent	excellent	excellent	excellent	excellent
		run variance	excellent	excellent	excellent	excellent	excellent
		short run emphasis	excellent	excellent	excellent	excellent	excellent
		short run high gray level emphasis	moderate	moderate	good	good	moderate
		short run low gray level emphasis	moderate	moderate	excellent	good	moderate
	GLSZM	gray level non uniformity	excellent	excellent	excellent	excellent	excellent
		gray level non uniformity normalized	excellent	good	good	good	excellent
		gray level variance	excellent	excellent	excellent	good	excellent
		high gray level zone emphasis	moderate	good	good	good	moderate
		large area emphasis	excellent	excellent	excellent	excellent	excellent
		large area high gray level emphasis	moderate	moderate	excellent	good	moderate
		large area low gray level emphasis	moderate	moderate	good	moderate	moderate
		low gray level zone emphasis	moderate	moderate	excellent	good	moderate
		size zone non uniformity	excellent	excellent	excellent	excellent	excellent
		size zone non uniformity normalized	excellent	good	excellent	excellent	excellent
		small area emphasis	excellent	good	good	excellent	excellent
		small area high gray level emphasis	moderate	good	good	moderate	moderate
		small area low gray level emphasis	moderate	moderate	excellent	good	moderate
		zone entropy	excellent	excellent	excellent	excellent	excellent
		zone percentage	excellent	excellent	excellent	excellent	excellent
		zone variance	excellent	excellent	excellent	excellent	excellent
	NGTDM	busyness	good	moderate	good	moderate	good
		coarseness	excellent	excellent	excellent	excellent	excellent
		complexity	excellent	excellent	excellent	good	excellent
		contrast	good	good	good	good	excellent
		strength	good	good	good	good	good

## Sheet: Table S5 (Variant Ia t-test)
Table S5: Univariate analysis and filtration of radiomic features
Variant Ia t-test
filter	feature group	feature name	pvalue	FDR
exponential	first order	10th percentile	0.0428864	0.185574
		energy	0.371002	0.659401
		entropy	0.58394	0.81435
		maximum	0.712358	0.884164
		mean	0.0388317	0.172876
		mean absolute deviation	0.0393575	0.174378
		range	0.698197	0.883289
		root mean squared	0.0935928	0.288893
		total energy	0.371002	0.659401
		uniformity	0.234398	0.507551
		variance	0.746026	0.894174
	GLCM	autocorrelation	0.666271	0.863417
		cluster prominence	0.927254	0.969004
		cluster shade	0.97498	0.988819
		cluster tendency	0.704171	0.883289
		contrast	0.786394	0.918788
		correlation	0.147019	0.376986
		difference average	0.635996	0.847384
		difference entropy	0.550589	0.792917
		difference variance	0.78707	0.918788
		ID	0.2285	0.504991
		IDM	0.230624	0.507551
		IDMN	0.173243	0.426334
		IDN	0.18849	0.446399
		IMC1	0.198703	0.46231
		IMC2	0.61345	0.832924
		inverse variance	0.538238	0.784895
		joint average	0.650134	0.853274
		joint energy	0.226132	0.501498
		joint entropy	0.57153	0.805536
		maximum probability	0.226378	0.501498
		sum average	0.650134	0.853274
		sum entropy	0.565967	0.801856
		sum squares	0.719312	0.884164
	GLDM	dependence entropy	0.00046133	0.00970891
		dependence non uniformity	0.000941751	0.012112
		dependence non uniformity normalized	0.00146465	0.0159912
		dependence variance	0.000514919	0.00993365
		gray level non uniformity	0.000389086	0.00954772
		gray level variance	0.719935	0.884164
		high gray level emphasis	0.680036	0.871622
		large dependence emphasis	0.000872296	0.0117065
		large dependence high gray level emphasis	0.000770885	0.0111537
		large dependence low gray level emphasis	0.000885598	0.0117152
		low gray level emphasis	0.2373	0.510328
		small dependence emphasis	0.00235247	0.0221664
		small dependence high gray level emphasis	0.796112	0.922166
		small dependence low gray level emphasis	0.000330073	0.00954772
	GLRLM	gray level non uniformity	0.000710989	0.0110452
		gray level non uniformity normalized	0.233174	0.507551
		gray level variance	0.759019	0.897639
		high gray level run emphasis	0.699259	0.883289
		long run emphasis	0.000750664	0.0110452
		long run high gray level emphasis	0.000733909	0.0110452
		long run low gray level emphasis	0.000751457	0.0110452
		low gray level run emphasis	0.237529	0.510328
		run entropy	0.000252321	0.00954772
		run length non uniformity	0.0127343	0.0775789
		run length non uniformity normalized	0.000258444	0.00954772
		run percentage	0.000329209	0.00954772
		run variance	0.000299341	0.00954772
		short run emphasis	0.00350251	0.0290324
		short run high gray level emphasis	0.397381	0.684148
		short run low gray level emphasis	0.000621976	0.0104908
	GLSZM	gray level non uniformity	0.893245	0.94965
		gray level non uniformity normalized	0.147366	0.376986
		gray level variance	0.80756	0.927792
		high gray level zone emphasis	0.604062	0.82832
		large area emphasis	0.0313054	0.147904
		large area high gray level emphasis	0.0313027	0.147904
		large area low gray level emphasis	0.0313058	0.147904
		low gray level zone emphasis	0.147297	0.376986
		size zone non uniformity	0.884755	0.947005
		size zone non uniformity normalized	0.499966	0.754242
		small area emphasis	0.3491	0.643957
		small area high gray level emphasis	0.650552	0.853274
		zone entropy	0.851215	0.938363
		zone percentage	0.0375977	0.168191
	NGTDM	busyness	0.421064	0.693782
		coarseness	0.147375	0.376986
		complexity	0.977072	0.988819
		contrast	0.668492	0.863417
		strength	0.59515	0.822551
gradient	first order	10th percentile	0.182257	0.437884
		90th percentile	0.0754465	0.258754
		energy	0.00351173	0.0290324
		entropy	0.0767843	0.26237
		interquartile range	0.0331694	0.15281
		maximum	0.354745	0.645589
		mean	0.0961293	0.292716
		mean absolute deviation	0.276558	0.553117
		median	0.0360481	0.162832
		minimum	0.0679383	0.245746
		range	0.353206	0.645106
		robust mean absolute deviation	0.0409256	0.179607
		root mean squared	0.424543	0.694571
		total energy	0.00351173	0.0290324
		uniformity	0.630475	0.84367
		variance	0.955101	0.981565
	GLCM	autocorrelation	0.468536	0.735363
		cluster prominence	0.626399	0.839429
		cluster shade	0.601182	0.827183
		cluster tendency	0.92924	0.969004
		contrast	0.653157	0.855478
		correlation	0.617213	0.834364
		difference average	0.163762	0.406552
		difference entropy	0.0845882	0.279619
		difference variance	0.783193	0.918021
		ID	0.867467	0.943918
		IDM	0.859003	0.940497
		IDMN	0.205965	0.469763
		IDN	0.26647	0.539936
		IMC1	0.103322	0.305675
		IMC2	0.719835	0.884164
		inverse variance	0.0787802	0.267218
		joint average	0.18208	0.437884
		joint energy	0.727747	0.884842
		joint entropy	0.0914375	0.288561
		MCC	0.508997	0.763908
		maximum probability	0.749301	0.894174
		sum average	0.18208	0.437884
		sum entropy	0.0940535	0.289347
		sum squares	0.989997	0.994292
	GLDM	dependence entropy	0.0420449	0.182787
		dependence non uniformity	0.0155623	0.0878701
		dependence non uniformity normalized	0.606796	0.829975
		dependence variance	0.750351	0.894174
		gray level non uniformity	0.0027306	0.025035
		gray level variance	0.962404	0.984736
		high gray level emphasis	0.477997	0.742233
		large dependence emphasis	0.431021	0.697772
		large dependence high gray level emphasis	0.0320867	0.149308
		large dependence low gray level emphasis	0.486177	0.747129
		low gray level emphasis	0.599145	0.825608
		small dependence emphasis	0.0967289	0.292716
		small dependence high gray level emphasis	0.875947	0.946155
		small dependence low gray level emphasis	0.00833789	0.0563569
	GLRLM	gray level non uniformity	0.00119311	0.0143483
		gray level non uniformity normalized	0.639681	0.849947
		gray level variance	0.602303	0.827496
		high gray level run emphasis	0.885075	0.947005
		long run emphasis	0.426091	0.695873
		long run high gray level emphasis	0.0977971	0.293075
		long run low gray level emphasis	0.443436	0.707969
		low gray level run emphasis	0.997314	0.999004
		run entropy	0.0671589	0.244839
		run length non uniformity	0.00795839	0.0541873
		run length non uniformity normalized	0.031698	0.148244
		run percentage	0.0180934	0.100114
		run variance	0.324737	0.609953
		short run emphasis	0.0301729	0.147053
		short run high gray level emphasis	0.907876	0.955349
		short run low gray level emphasis	0.239444	0.513253
	GLSZM	gray level non uniformity	0.00121235	0.0143927
		gray level non uniformity normalized	0.319241	0.606166
		gray level variance	0.871518	0.944994
		high gray level zone emphasis	0.817319	0.930919
		large area emphasis	0.119749	0.336022
		large area high gray level emphasis	0.0613368	0.235879
		large area low gray level emphasis	0.14984	0.379104
		low gray level zone emphasis	0.187672	0.4456
		size zone non uniformity	0.0233606	0.121528
		size zone non uniformity normalized	0.786419	0.918788
		small area emphasis	0.706912	0.883289
		small area high gray level emphasis	0.86026	0.940497
		small area low gray level emphasis	0.203981	0.469389
		zone entropy	0.39931	0.684148
		zone percentage	0.135205	0.360144
		zone variance	0.118766	0.335037
	NGTDM	busyness	0.0867374	0.282813
		coarseness	0.000282006	0.00954772
		complexity	0.52164	0.775343
logarithm	first order	energy	0.000601922	0.0104908
		entropy	0.270676	0.544883
		interquartile range	0.451044	0.717641
		robust mean absolute deviation	0.427354	0.696309
		skewness	0.3201	0.606166
		total energy	0.000601922	0.0104908
		uniformity	0.117124	0.332688
	GLCM	correlation	0.437925	0.70295
		difference entropy	0.352544	0.645106
		ID	0.0652665	0.241702
		IDM	0.0719163	0.250355
		IDMN	0.531679	0.780231
		IDN	0.934465	0.970203
		IMC1	0.779484	0.915993
		IMC2	0.805056	0.926724
		joint entropy	0.199489	0.462575
		sum entropy	0.235126	0.507551
	GLDM	dependence entropy	0.220749	0.493752
		dependence non uniformity	0.000134343	0.00954772
		gray level non uniformity	0.0892787	0.285076
		small dependence emphasis	0.71517	0.884164
	GLRLM	gray level non uniformity	0.0133765	0.0799828
		gray level non uniformity normalized	0.133149	0.35738
		run entropy	0.204787	0.469389
		run length non uniformity	0.000292225	0.00954772
		run length non uniformity normalized	0.531298	0.780231
		run percentage	0.385471	0.672216
		short run emphasis	0.555538	0.796329
	GLSZM	gray level non uniformity	0.00224453	0.0220337
		gray level non uniformity normalized	0.0186002	0.101317
		large area high gray level emphasis	0.0700438	0.248443
		size zone non uniformity	0.00317968	0.0288665
		zone entropy	0.0305267	0.147228
		zone percentage	0.787816	0.918788
	NGTDM	busyness	0.886951	0.947005
		coarseness	3.98929e-05	0.00954772
original	first order	10th percentile	0.263311	0.535881
		90th percentile	0.175019	0.426495
		energy	0.00350832	0.0290324
		entropy	0.400456	0.684148
		interquartile range	0.218027	0.490032
		maximum	0.418023	0.692956
		mean	0.273087	0.548544
		mean absolute deviation	0.359976	0.652325
		median	0.219757	0.492724
		range	0.0900732	0.286625
		robust mean absolute deviation	0.213591	0.482404
		root mean squared	0.338679	0.63102
		skewness	0.363275	0.654265
		total energy	0.00350832	0.0290324
		uniformity	0.769704	0.90565
		variance	0.972457	0.988819
	GLCM	cluster prominence	0.610237	0.831832
		cluster shade	0.518477	0.77437
		cluster tendency	0.951166	0.978645
		contrast	0.857152	0.940497
		correlation	0.820108	0.931598
		difference average	0.363873	0.654265
		difference entropy	0.30053	0.586751
		difference variance	0.941079	0.975856
		ID	0.593676	0.822551
		IDM	0.624493	0.839023
		IMC1	0.373286	0.660923
		IMC2	0.841379	0.932063
		inverse variance	0.341117	0.634285
		joint energy	0.726243	0.884842
		joint entropy	0.407809	0.684248
		MCC	0.96955	0.988819
		maximum probability	0.738262	0.890621
		sum entropy	0.490548	0.747693
		sum squares	0.978852	0.98942
	GLDM	dependence entropy	0.706882	0.883289
		dependence non uniformity	0.000568115	0.0104908
		dependence non uniformity normalized	0.41688	0.692956
		dependence variance	0.405017	0.684248
		gray level non uniformity	0.00138073	0.0154043
		gray level variance	0.976144	0.988819
		large dependence emphasis	0.878163	0.946155
		small dependence emphasis	0.0775547	0.264028
	GLRLM	gray level non uniformity	0.00031072	0.00954772
		gray level non uniformity normalized	0.721594	0.884761
		gray level variance	0.72775	0.884842
		long run emphasis	0.889735	0.947005
		run entropy	0.542126	0.789322
		run length non uniformity	0.0013193	0.0148984
		run length non uniformity normalized	0.0677851	0.245746
		run percentage	0.0736416	0.254468
		run variance	0.867181	0.943918
		short run emphasis	0.0613898	0.235879
	GLSZM	gray level non uniformity	0.0269422	0.134131
		gray level non uniformity normalized	0.0497116	0.206426
		gray level variance	0.114551	0.327389
		large area emphasis	0.0623897	0.23678
		size zone non uniformity	0.00373184	0.030313
		size zone non uniformity normalized	0.367954	0.657772
		small area emphasis	0.418318	0.692956
		zone entropy	0.0972684	0.293075
		zone percentage	0.062646	0.23678
		zone variance	0.0604269	0.235879
	NGTDM	coarseness	4.74721e-05	0.00954772
		complexity	0.0928629	0.288561
		contrast	0.0275363	0.136356
	shape	elongation	0.403165	0.684148
		flatness	0.280259	0.55453
		least axis length	0.00695997	0.0484581
		major axis length	0.0626095	0.23678
		maximum 2D diameter column	0.0143631	0.083674
		maximum 2D diameter row	0.0103453	0.0684265
		maximum 2D diameter slice	0.00521029	0.0392254
		maximum 3D diameter	0.00645276	0.0459635
		mesh volume	0.000386207	0.00954772
		minor axis length	0.0119447	0.075979
		sphericity	0.885206	0.947005
		surface area	0.000590423	0.0104908
		surface volume ratio	0.000410701	0.00954772
		voxel volume	0.000385411	0.00954772
square	first order	10th percentile	0.148899	0.377755
		energy	0.700746	0.883289
		maximum	0.712498	0.884164
		mean absolute deviation	0.0189168	0.102438
		median	0.0413407	0.180573
		range	0.712495	0.884164
		root mean squared	0.0585585	0.233729
		total energy	0.700746	0.883289
		variance	0.761915	0.899915
	GLCM	autocorrelation	0.0403077	0.177738
		cluster prominence	0.667433	0.863417
		cluster shade	0.661932	0.862346
		cluster tendency	0.481162	0.743833
		contrast	0.128817	0.348159
		difference average	0.0217186	0.114922
		difference variance	0.177316	0.430694
		sum squares	0.391056	0.679395
	GLDM	dependence entropy	0.00540912	0.0400708
		dependence non uniformity	0.00228427	0.0220337
		dependence non uniformity normalized	0.0147639	0.0843911
		gray level non uniformity	0.000173021	0.00954772
		gray level variance	0.428761	0.696549
		high gray level emphasis	0.0534488	0.218113
		large dependence emphasis	0.00899832	0.0599456
		small dependence emphasis	0.0123596	0.075979
		small dependence high gray level emphasis	0.764058	0.901296
	GLRLM	gray level non uniformity	0.0021696	0.0216026
		gray level variance	0.79868	0.922166
		high gray level run emphasis	0.696684	0.883289
		long run emphasis	0.0065277	0.0460616
		long run high gray level emphasis	0.00604664	0.0440881
		long run low gray level emphasis	0.00628133	0.0450893
		run entropy	0.000732942	0.0110452
		run percentage	0.0020393	0.020526
		run variance	0.00105193	0.0129879
		short run high gray level emphasis	0.81921	0.931598
	GLSZM	gray level variance	0.47447	0.74216
		high gray level zone emphasis	0.45368	0.719363
		size zone non uniformity	0.477303	0.742233
		small area high gray level emphasis	0.489888	0.747693
		zone percentage	0.0700051	0.248443
		zone variance	0.142039	0.370502
	NGTDM	complexity	0.733604	0.887996
		strength	0.427862	0.696309
squareroot	first order	10th percentile	0.741316	0.892663
		energy	0.000182083	0.00954772
		entropy	0.562458	0.798829
		interquartile range	0.907891	0.955349
		kurtosis	0.536059	0.782951
		maximum	0.088873	0.285076
		mean	0.79411	0.921486
		mean absolute deviation	0.557423	0.797796
		range	0.00432659	0.034243
		robust mean absolute deviation	0.874315	0.946155
		skewness	0.141212	0.369967
		total energy	0.000182083	0.00954772
		uniformity	0.24897	0.516105
	GLCM	cluster prominence	0.344545	0.638097
		cluster shade	0.265655	0.539466
		cluster tendency	0.401458	0.684148
		correlation	0.813996	0.930919
		difference average	0.435323	0.702281
		difference entropy	0.625058	0.839023
		ID	0.14027	0.369967
		IDM	0.152037	0.382571
		IDMN	0.318571	0.606166
		IDN	0.248738	0.516105
		IMC1	0.604691	0.82832
		IMC2	0.986828	0.992628
		inverse variance	0.267145	0.540122
		joint energy	0.195479	0.457106
		joint entropy	0.478933	0.742233
		maximum probability	0.136885	0.362159
		sum entropy	0.513119	0.767606
		sum squares	0.375658	0.662589
	GLDM	dependence entropy	0.479325	0.742233
		dependence non uniformity	0.000195046	0.00954772
		dependence non uniformity normalized	0.701683	0.883289
		dependence variance	0.0629026	0.23678
		gray level non uniformity	0.0172861	0.0970117
		large dependence emphasis	0.193058	0.453735
		small dependence emphasis	0.727513	0.884842
	GLRLM	gray level non uniformity	0.00400584	0.0319776
		gray level non uniformity normalized	0.245382	0.516105
		long run emphasis	0.321412	0.606166
		run entropy	0.308174	0.593283
		run length non uniformity	0.00033364	0.00954772
		run length non uniformity normalized	0.921358	0.965133
		run percentage	0.972111	0.988819
		run variance	0.311329	0.598114
		short run emphasis	0.881765	0.947005
	GLSZM	gray level non uniformity	0.00352504	0.0290324
		gray level non uniformity normalized	0.0262445	0.132078
		gray level variance	0.034933	0.159349
		large area emphasis	0.186639	0.445016
		large area high gray level emphasis	0.0322529	0.149331
		size zone non uniformity	0.00155242	0.0165234
		size zone non uniformity normalized	0.39925	0.684148
		small area emphasis	0.396686	0.684148
		zone entropy	0.0307517	0.147544
		zone percentage	0.63179	0.84421
		zone variance	0.184239	0.44084
	NGTDM	busyness	0.987269	0.992628
		coarseness	4.2464e-05	0.00954772
		contrast	0.347889	0.643005
wavelet HHH	first order	10th percentile	0.634817	0.847032
		90th percentile	0.547788	0.792917
		energy	0.047783	0.201123
		entropy	0.663617	0.862628
		interquartile range	0.576091	0.810012
		mean absolute deviation	0.554825	0.796329
		median	0.376735	0.663226
		minimum	0.477137	0.742233
		range	0.858242	0.940497
		robust mean absolute deviation	0.549808	0.792917
		root mean squared	0.544889	0.7921
		total energy	0.047783	0.201123
		uniformity	0.32325	0.608392
		variance	0.737129	0.890621
	GLCM	autocorrelation	0.2548	0.522787
		cluster prominence	0.101886	0.302391
		cluster tendency	0.0876859	0.284902
		contrast	0.397435	0.684148
		correlation	0.0480101	0.201164
		difference average	0.407889	0.684248
		difference entropy	0.269472	0.543641
		difference variance	0.248319	0.516105
		ID	0.0595853	0.235123
		IDM	0.0613718	0.235879
		IMC1	0.123534	0.341471
		IMC2	0.650541	0.853274
		inverse variance	0.306399	0.592329
		joint average	0.251395	0.518468
		joint energy	0.956125	0.981565
		joint entropy	0.37031	0.659401
		MCC	0.646843	0.853274
		maximum probability	0.834516	0.932063
		sum average	0.251395	0.518468
		sum entropy	0.119036	0.335037
		sum squares	0.747684	0.894174
	GLDM	dependence entropy	0.00239378	0.0221664
		dependence non uniformity	0.000444869	0.00970891
		dependence non uniformity normalized	0.00617184	0.0446494
		dependence variance	0.00201996	0.020526
		gray level non uniformity	0.000396717	0.00954772
		gray level variance	0.789561	0.919277
		high gray level emphasis	0.24912	0.516105
		large dependence emphasis	0.00881133	0.0591253
		large dependence high gray level emphasis	0.0880211	0.284991
		small dependence emphasis	0.00175172	0.0180232
		small dependence high gray level emphasis	0.859942	0.940497
	GLRLM	gray level non uniformity	0.000343401	0.00954772
		gray level non uniformity normalized	0.31937	0.606166
		gray level variance	0.748497	0.894174
		high gray level run emphasis	0.244421	0.516105
		long run emphasis	0.00533926	0.0398722
		long run high gray level emphasis	0.0644316	0.240953
		run entropy	0.00108661	0.0132395
		run length non uniformity	0.000287053	0.00954772
		run length non uniformity normalized	0.00152274	0.016396
		run percentage	0.00129272	0.0147785
		run variance	0.00227018	0.0220337
		short run emphasis	0.00487925	0.0373404
		short run high gray level emphasis	0.372777	0.660923
	GLSZM	gray level non uniformity	0.212775	0.481734
		gray level variance	0.279836	0.55453
		high gray level zone emphasis	0.692036	0.881466
		large area emphasis	0.0181632	0.100114
		size zone non uniformity	0.738658	0.890621
		small area high gray level emphasis	0.870963	0.944994
		zone percentage	0.00237652	0.0221664
		zone variance	0.0229228	0.119924
	NGTDM	coarseness	0.000100487	0.00954772
		complexity	0.243102	0.516105
		strength	0.132446	0.356527
wavelet HHL	first order	10th percentile	0.246361	0.516105
		90th percentile	0.754589	0.896982
		energy	0.00127559	0.0147649
		entropy	0.691401	0.881466
		interquartile range	0.828981	0.931598
		mean absolute deviation	0.845234	0.93497
		range	0.96765	0.988819
		robust mean absolute deviation	0.831658	0.932063
		root mean squared	0.729123	0.884885
		total energy	0.00127559	0.0147649
		uniformity	0.549047	0.792917
		variance	0.815336	0.930919
	GLCM	cluster prominence	0.826535	0.931598
		cluster tendency	0.70306	0.883289
		contrast	0.813085	0.930919
		correlation	0.0343286	0.157368
		difference average	0.707776	0.883289
		difference entropy	0.885829	0.947005
		difference variance	0.997925	0.999004
		ID	0.188975	0.446406
		IDM	0.208585	0.473406
		IMC1	0.289164	0.5673
		IMC2	0.713961	0.884164
		inverse variance	0.497034	0.754242
		joint energy	0.489959	0.747693
		joint entropy	0.836905	0.932063
		maximum probability	0.423107	0.694571
		sum entropy	0.529381	0.780231
		sum squares	0.960369	0.98374
	GLDM	dependence entropy	0.126448	0.346009
		dependence non uniformity	0.000964592	0.0122358
		dependence non uniformity normalized	0.382364	0.670586
		dependence variance	0.107616	0.316358
		gray level non uniformity	0.00083008	0.0113037
		gray level variance	0.732502	0.887823
		large dependence emphasis	0.899953	0.950574
		small dependence emphasis	0.403278	0.684148
		small dependence high gray level emphasis	0.827393	0.931598
	GLRLM	gray level non uniformity	0.000629781	0.0104908
		gray level non uniformity normalized	0.519801	0.775098
		gray level variance	0.747118	0.894174
		long run emphasis	0.780696	0.916254
		run entropy	0.61102	0.831832
		run length non uniformity	0.00022818	0.00954772
		run length non uniformity normalized	0.215323	0.485132
		run percentage	0.27587	0.552935
		run variance	0.62519	0.839023
		short run emphasis	0.361546	0.652964
	GLSZM	gray level non uniformity	0.0264046	0.132166
		gray level non uniformity normalized	0.715988	0.884164
		gray level variance	0.367495	0.657772
		large area emphasis	0.443107	0.707969
		large area high gray level emphasis	0.174275	0.426495
		large area low gray level emphasis	0.822972	0.931598
		size zone non uniformity	0.0259855	0.13149
		size zone non uniformity normalized	0.150631	0.380067
		small area emphasis	0.135054	0.360144
		small area high gray level emphasis	0.840483	0.932063
		zone entropy	0.67208	0.865572
		zone percentage	0.5265	0.780179
		zone variance	0.424484	0.694571
	NGTDM	coarseness	0.000104656	0.00954772
		complexity	0.531745	0.780231
wavelet HLH	first order	10th percentile	0.865085	0.943544
		90th percentile	0.0891264	0.285076
		energy	0.0144071	0.083674
		entropy	0.757641	0.897639
		interquartile range	0.0736474	0.254468
		mean absolute deviation	0.225449	0.501498
		robust mean absolute deviation	0.0810437	0.272896
		root mean squared	0.608972	0.831722
		total energy	0.0144071	0.083674
		uniformity	0.294538	0.576621
		variance	0.722332	0.884761
	GLCM	cluster prominence	0.442963	0.707969
		cluster shade	0.0889363	0.285076
		cluster tendency	0.859313	0.940497
		contrast	0.352719	0.645106
		correlation	0.307405	0.593035
		difference average	0.456054	0.72061
		difference entropy	0.498153	0.754242
		difference variance	0.409092	0.685026
		ID	0.125468	0.344758
		IDM	0.122392	0.340346
		IMC1	0.578205	0.810012
		IMC2	0.594293	0.822551
		inverse variance	0.719131	0.884164
		joint energy	0.113935	0.326638
		joint entropy	0.521078	0.775343
		maximum probability	0.0707423	0.248443
		sum entropy	0.900273	0.950574
		sum squares	0.589784	0.818801
	GLDM	dependence entropy	0.110636	0.323182
		dependence non uniformity	0.000634435	0.0104908
		dependence non uniformity normalized	0.234971	0.507551
		dependence variance	0.0476153	0.201123
		gray level non uniformity	0.000422739	0.00954772
		gray level variance	0.680543	0.871622
		large dependence emphasis	0.14328	0.371646
		small dependence emphasis	0.0123897	0.075979
	GLRLM	gray level non uniformity	0.000380111	0.00954772
		gray level non uniformity normalized	0.352125	0.645106
		gray level variance	0.65832	0.861024
		long run emphasis	0.152962	0.383857
		run entropy	0.00354283	0.0290324
		run length non uniformity	0.000258143	0.00954772
		run length non uniformity normalized	0.0133881	0.0799828
		run percentage	0.00745027	0.0511034
		run variance	0.0687962	0.247247
		short run emphasis	0.0256321	0.131134
	GLSZM	gray level non uniformity	0.202823	0.468364
		large area emphasis	0.121332	0.338414
		size zone non uniformity	0.0792927	0.267975
		zone entropy	0.0531124	0.218113
		zone percentage	0.0693058	0.247788
		zone variance	0.0964826	0.292716
	NGTDM	coarseness	0.000106827	0.00954772
wavelet HLL	first order	10th percentile	0.41035	0.685891
		90th percentile	0.0688875	0.247247
		energy	0.0120111	0.075979
		entropy	0.0238447	0.123353
		interquartile range	0.0111749	0.072873
		mean	0.848036	0.935973
		mean absolute deviation	0.127044	0.346009
		median	0.0593063	0.235123
		minimum	0.225193	0.501498
		range	0.659766	0.861698
		robust mean absolute deviation	0.0144577	0.083674
		root mean squared	0.45758	0.72061
		total energy	0.0120111	0.075979
		uniformity	0.454962	0.720162
		variance	0.555061	0.796329
	GLCM	autocorrelation	0.705305	0.883289
		cluster prominence	0.669475	0.863417
		cluster shade	0.32104	0.606166
		cluster tendency	0.707435	0.883289
		contrast	0.533343	0.780231
		correlation	0.744443	0.894174
		difference average	0.192229	0.452937
		difference entropy	0.092776	0.288561
		difference variance	0.698724	0.883289
		ID	0.841473	0.932063
		IDM	0.80563	0.926724
		IDMN	0.403285	0.684148
		IDN	0.278612	0.553637
		IMC1	0.615914	0.833825
		IMC2	0.474073	0.74216
		inverse variance	0.639755	0.849947
		joint average	0.81711	0.930919
		joint energy	0.678367	0.871622
		joint entropy	0.0454621	0.194097
		maximum probability	0.823533	0.931598
		sum average	0.81711	0.930919
		sum entropy	0.0304962	0.147228
		sum squares	0.662125	0.862346
	GLDM	dependence entropy	0.0196539	0.1052
		dependence non uniformity	0.00059759	0.0104908
		dependence non uniformity normalized	0.103744	0.305947
		dependence variance	0.876952	0.946155
		gray level non uniformity	0.00163906	0.0170536
		gray level variance	0.561997	0.798829
		high gray level emphasis	0.709315	0.884019
		large dependence emphasis	0.351651	0.645106
		large dependence high gray level emphasis	0.315243	0.60313
		large dependence low gray level emphasis	0.559726	0.798008
		low gray level emphasis	0.406832	0.684248
		small dependence emphasis	0.0596695	0.235123
		small dependence high gray level emphasis	0.577589	0.810012
		small dependence low gray level emphasis	0.0548924	0.221882
	GLRLM	gray level non uniformity	0.000828573	0.0113037
		gray level non uniformity normalized	0.476066	0.742233
		gray level variance	0.725779	0.884842
		high gray level run emphasis	0.71917	0.884164
		long run emphasis	0.457199	0.72061
		long run high gray level emphasis	0.287933	0.566085
		long run low gray level emphasis	0.577625	0.810012
		low gray level run emphasis	0.40079	0.684148
		run entropy	0.419877	0.69306
		run length non uniformity	0.000257008	0.00954772
		run length non uniformity normalized	0.0224292	0.118008
		run percentage	0.017944	0.100097
		run variance	0.31441	0.602782
		short run emphasis	0.0289011	0.1416
		short run high gray level emphasis	0.895807	0.950574
		short run low gray level emphasis	0.336178	0.62889
	GLSZM	gray level non uniformity	0.00395292	0.0318296
		gray level non uniformity normalized	0.681985	0.872262
		gray level variance	0.928425	0.969004
		high gray level zone emphasis	0.8892	0.947005
		large area emphasis	0.142813	0.371473
		large area high gray level emphasis	0.0655152	0.241702
		large area low gray level emphasis	0.749728	0.894174
		low gray level zone emphasis	0.23514	0.507551
		size zone non uniformity	0.00079745	0.0113037
		size zone non uniformity normalized	0.9597	0.98374
		small area emphasis	0.903818	0.953229
		small area high gray level emphasis	0.85653	0.940497
		small area low gray level emphasis	0.115812	0.329976
		zone entropy	0.840413	0.932063
		zone percentage	0.053999	0.219312
		zone variance	0.140991	0.369967
	NGTDM	busyness	0.419555	0.69306
		coarseness	9.2582e-05	0.00954772
		complexity	0.567796	0.802717
		contrast	0.0706859	0.248443
		strength	0.120127	0.336065
wavelet LHH	first order	10th percentile	0.504497	0.758383
		90th percentile	0.832206	0.932063
		energy	0.0668043	0.244509
		entropy	0.256336	0.52399
		interquartile range	0.802204	0.925082
		maximum	0.173572	0.426334
		mean absolute deviation	0.685691	0.875793
		range	0.257197	0.524592
		robust mean absolute deviation	0.793234	0.921486
		root mean squared	0.464235	0.72985
		total energy	0.0668043	0.244509
		uniformity	0.751261	0.894174
		variance	0.678959	0.871622
	GLCM	autocorrelation	0.486521	0.747129
		cluster prominence	0.529835	0.780231
		cluster shade	0.913389	0.960043
		cluster tendency	0.141435	0.369967
		contrast	0.643104	0.851952
		correlation	0.0862037	0.282813
		difference average	0.484566	0.746603
		difference entropy	0.0831414	0.275946
		difference variance	0.108266	0.317259
		ID	0.0920536	0.288561
		IDM	0.0983601	0.293811
		IMC1	0.113095	0.325236
		IMC2	0.76707	0.903698
		inverse variance	0.305521	0.592222
		joint average	0.438015	0.70295
		joint energy	0.828036	0.931598
		joint entropy	0.195068	0.457106
		maximum probability	0.930285	0.969004
		sum average	0.438015	0.70295
		sum entropy	0.0916007	0.288561
		sum squares	0.430814	0.697772
	GLDM	dependence entropy	0.0557238	0.223378
		dependence non uniformity	0.000514437	0.00993365
		dependence non uniformity normalized	0.247762	0.516105
		dependence variance	0.0364998	0.164072
		gray level non uniformity	0.00048787	0.00989821
		gray level variance	0.374359	0.661558
		high gray level emphasis	0.490926	0.747693
		large dependence emphasis	0.728131	0.884842
		large dependence high gray level emphasis	0.361739	0.652964
		small dependence emphasis	0.0194552	0.104742
		small dependence high gray level emphasis	0.93458	0.970203
	GLRLM	gray level non uniformity	0.000381896	0.00954772
		gray level non uniformity normalized	0.7586	0.897639
		gray level variance	0.384996	0.672216
		high gray level run emphasis	0.498472	0.754242
		long run emphasis	0.199816	0.462575
		long run high gray level emphasis	0.240495	0.514315
		run entropy	0.128962	0.348159
		run length non uniformity	0.000212777	0.00954772
		run length non uniformity normalized	0.111523	0.32418
		run percentage	0.0828709	0.275946
		run variance	0.084852	0.279619
		short run emphasis	0.135589	0.360144
		short run high gray level emphasis	0.588561	0.81833
	GLSZM	gray level non uniformity	0.243371	0.516105
		gray level variance	0.946169	0.977343
		high gray level zone emphasis	0.826118	0.931598
		large area emphasis	0.0605634	0.235879
		large area high gray level emphasis	0.0117786	0.075979
		size zone non uniformity	0.415851	0.692956
		small area high gray level emphasis	0.877674	0.946155
		zone percentage	0.0201136	0.107041
		zone variance	0.0551111	0.221882
	NGTDM	coarseness	0.000104697	0.00954772
		complexity	0.897467	0.950574
		strength	0.0653838	0.241702
wavelet LHL	first order	10th percentile	0.402973	0.684148
		90th percentile	0.644238	0.852235
		energy	0.00338696	0.0290324
		entropy	0.811457	0.930919
		interquartile range	0.972871	0.988819
		mean	0.868666	0.944113
		mean absolute deviation	0.838905	0.932063
		median	0.300979	0.586751
		robust mean absolute deviation	0.992211	0.995436
		root mean squared	0.580886	0.811313
		total energy	0.00338696	0.0290324
		uniformity	0.242043	0.516105
	GLCM	cluster shade	0.846118	0.93497
		cluster tendency	0.884212	0.947005
		correlation	0.18253	0.437884
		difference average	0.619058	0.834421
		difference entropy	0.835193	0.932063
		ID	0.123313	0.341471
		IDM	0.128066	0.347769
		IDN	0.448722	0.715175
		IMC1	0.756265	0.897639
		IMC2	0.570605	0.805458
		inverse variance	0.205449	0.469744
		joint energy	0.20842	0.473406
		joint entropy	0.97485	0.988819
		maximum probability	0.0827176	0.275946
		sum entropy	0.597027	0.823916
		sum squares	0.948846	0.977343
	GLDM	dependence entropy	0.286558	0.564581
		dependence non uniformity	0.000457835	0.00970891
		dependence non uniformity normalized	0.246795	0.516105
		dependence variance	0.0708304	0.248443
		gray level non uniformity	0.00235623	0.0221664
		large dependence emphasis	0.246759	0.516105
		large dependence low gray level emphasis	0.381667	0.670586
		low gray level emphasis	0.418131	0.692956
		small dependence emphasis	0.321262	0.606166
		small dependence low gray level emphasis	0.0645316	0.240953
	GLRLM	gray level non uniformity	0.00101216	0.0126657
		gray level non uniformity normalized	0.234051	0.507551
		long run emphasis	0.501105	0.75451
		long run low gray level emphasis	0.43287	0.699542
		low gray level run emphasis	0.384868	0.672216
		run entropy	0.533355	0.780231
		run length non uniformity	0.000491704	0.00989821
		run length non uniformity normalized	0.983465	0.990956
		run percentage	0.93181	0.969502
		run variance	0.566322	0.801856
		short run emphasis	0.918512	0.963241
		short run low gray level emphasis	0.367814	0.657772
	GLSZM	gray level non uniformity	0.00446377	0.0350293
		gray level non uniformity normalized	0.587719	0.81833
		large area emphasis	0.252309	0.519196
		low gray level zone emphasis	0.145254	0.375713
		size zone non uniformity	0.0258861	0.13149
		size zone non uniformity normalized	0.234746	0.507551
		small area emphasis	0.204745	0.469389
		small area low gray level emphasis	0.045485	0.194097
		zone entropy	0.331474	0.621346
		zone percentage	0.124156	0.342169
		zone variance	0.249135	0.516105
	NGTDM	busyness	0.286206	0.564581
		coarseness	9.90656e-05	0.00954772
		contrast	0.559148	0.798008
wavelet LLH	first order	10th percentile	0.999908	0.999908
		90th percentile	0.489021	0.747693
		energy	0.00474963	0.0366513
		entropy	0.255183	0.522787
		interquartile range	0.148484	0.377737
		mean	0.897813	0.950574
		mean absolute deviation	0.579908	0.81117
		median	0.0613665	0.235879
		robust mean absolute deviation	0.155439	0.389016
		root mean squared	0.840859	0.932063
		total energy	0.00474963	0.0366513
		uniformity	0.0153332	0.0871079
		variance	0.611747	0.831832
	GLCM	cluster prominence	0.174978	0.426495
		cluster shade	0.0147561	0.0843911
		cluster tendency	0.0954278	0.292395
		contrast	0.403709	0.684148
		correlation	0.358333	0.650621
		difference average	0.424153	0.694571
		difference entropy	0.526578	0.780179
		difference variance	0.452741	0.719105
		ID	0.111677	0.32418
		IDM	0.112625	0.324894
		IMC1	0.148195	0.377737
		IMC2	0.388825	0.676789
		inverse variance	0.790221	0.919277
		joint energy	0.014156	0.083674
		joint entropy	0.166788	0.412956
		maximum probability	0.00722327	0.049916
		sum entropy	0.101611	0.302391
		sum squares	0.11796	0.334039
	GLDM	dependence entropy	0.404135	0.684148
		dependence non uniformity	0.000422546	0.00954772
		dependence non uniformity normalized	0.406915	0.684248
		dependence variance	0.135735	0.360144
		gray level non uniformity	0.000930829	0.012112
		gray level variance	0.198491	0.46231
		large dependence emphasis	0.822498	0.931598
		small dependence emphasis	0.0627905	0.23678
	GLRLM	gray level non uniformity	0.000685716	0.0110452
		gray level non uniformity normalized	0.162947	0.405614
		gray level variance	0.305377	0.592222
		long run emphasis	0.797611	0.922166
		run entropy	0.00570597	0.0419344
		run length non uniformity	0.000325515	0.00954772
		run length non uniformity normalized	0.0448463	0.193152
		run percentage	0.0355613	0.16142
		run variance	0.664205	0.862628
		short run emphasis	0.0534683	0.218113
	GLSZM	gray level non uniformity	0.0184842	0.10128
		large area emphasis	0.0746948	0.257128
		size zone non uniformity	0.0243817	0.12543
		zone percentage	0.0530734	0.218113
		zone variance	0.071219	0.248863
	NGTDM	coarseness	0.000122813	0.00954772
wavelet LLL	first order	10th percentile	0.277572	0.553637
		90th percentile	0.156564	0.390778
		energy	0.00333292	0.0290324
		entropy	0.354865	0.645589
		interquartile range	0.16868	0.416528
		maximum	0.500113	0.754242
		mean	0.278036	0.553637
		mean absolute deviation	0.343343	0.637145
		median	0.233105	0.507551
		range	0.0867136	0.282813
		robust mean absolute deviation	0.186945	0.445016
		root mean squared	0.337856	0.630756
		skewness	0.305704	0.592222
		total energy	0.00333292	0.0290324
		uniformity	0.915851	0.961539
		variance	0.946704	0.977343
	GLCM	cluster prominence	0.614866	0.833625
		cluster shade	0.500041	0.754242
		cluster tendency	0.971206	0.988819
		contrast	0.530243	0.780231
		correlation	0.70614	0.883289
		difference average	0.112167	0.324583
		difference entropy	0.0823409	0.275946
		difference variance	0.878718	0.946155
		ID	0.824641	0.931598
		IDM	0.797942	0.922166
		IDN	0.0494075	0.206087
		IMC1	0.0916225	0.288561
		IMC2	0.511028	0.765715
		inverse variance	0.668912	0.863417
		joint energy	0.947174	0.977343
		joint entropy	0.233463	0.507551
		maximum probability	0.979804	0.98942
		sum entropy	0.483388	0.746029
		sum squares	0.981259	0.98981
	GLDM	dependence entropy	0.547639	0.792917
		dependence non uniformity	0.00146787	0.0159912
		dependence non uniformity normalized	0.0315261	0.148189
		dependence variance	0.899195	0.950574
		gray level non uniformity	0.00158999	0.0167311
		gray level variance	0.947446	0.977343
		large dependence emphasis	0.650467	0.853274
		small dependence emphasis	0.0109229	0.0717347
	GLRLM	gray level non uniformity	0.000713628	0.0110452
		gray level non uniformity normalized	0.838301	0.932063
		gray level variance	0.862713	0.942066
		long run emphasis	0.560157	0.798008
		run entropy	0.641317	0.850801
		run length non uniformity	0.000822994	0.0113037
		run length non uniformity normalized	0.013284	0.0799828
		run percentage	0.0122798	0.075979
		run variance	0.550104	0.792917
		short run emphasis	0.0122981	0.075979
	GLSZM	gray level non uniformity	0.0280378	0.138101
		gray level non uniformity normalized	0.0926324	0.288561
		gray level variance	0.177673	0.430694
		large area emphasis	0.0977245	0.293075
		size zone non uniformity	0.00518978	0.0392254
		size zone non uniformity normalized	0.888811	0.947005
		small area emphasis	0.928201	0.969004
		zone entropy	0.0935937	0.288893
		zone percentage	0.0120947	0.075979
		zone variance	0.0956756	0.292395
	NGTDM	busyness	0.948125	0.977343
		coarseness	6.9915e-05	0.00954772
		complexity	0.126859	0.346009
		contrast	0.00656602	0.0460616
		strength	0.618295	0.834421

## Sheet: Table S5 (Variant Ib t-test)
Table S5: Univariate analysis and filtration of radiomic features
Variant Ib t-test
filter	feature group	feature name	pvalue	FDR
exponential	first order	10th percentile	0.0428864	0.185574
		energy	0.371002	0.659401
		entropy	0.58394	0.81435
		maximum	0.712358	0.884164
		mean	0.0388317	0.172876
		mean absolute deviation	0.0393575	0.174378
		range	0.698197	0.883289
		root mean squared	0.0935928	0.288893
		total energy	0.371002	0.659401
		uniformity	0.234398	0.507551
		variance	0.746026	0.894174
	GLCM	autocorrelation	0.666271	0.863417
		cluster prominence	0.927254	0.969004
		cluster shade	0.97498	0.988819
		cluster tendency	0.704171	0.883289
		contrast	0.786394	0.918788
		correlation	0.147019	0.376986
		difference average	0.635996	0.847384
		difference entropy	0.550589	0.792917
		difference variance	0.78707	0.918788
		ID	0.2285	0.504991
		IDM	0.230624	0.507551
		IDMN	0.173243	0.426334
		IDN	0.18849	0.446399
		IMC1	0.198703	0.46231
		IMC2	0.61345	0.832924
		inverse variance	0.538238	0.784895
		joint average	0.650134	0.853274
		joint energy	0.226132	0.501498
		joint entropy	0.57153	0.805536
		maximum probability	0.226378	0.501498
		sum average	0.650134	0.853274
		sum entropy	0.565967	0.801856
		sum squares	0.719312	0.884164
	GLDM	dependence entropy	0.00046133	0.00970891
		dependence non uniformity	0.000941751	0.012112
		dependence non uniformity normalized	0.00146465	0.0159912
		dependence variance	0.000514919	0.00993365
		gray level non uniformity	0.000389086	0.00954772
		gray level variance	0.719935	0.884164
		high gray level emphasis	0.680036	0.871622
		large dependence emphasis	0.000872296	0.0117065
		large dependence high gray level emphasis	0.000770885	0.0111537
		large dependence low gray level emphasis	0.000885598	0.0117152
		low gray level emphasis	0.2373	0.510328
		small dependence emphasis	0.00235247	0.0221664
		small dependence high gray level emphasis	0.796112	0.922166
		small dependence low gray level emphasis	0.000330073	0.00954772
	GLRLM	gray level non uniformity	0.000710989	0.0110452
		gray level non uniformity normalized	0.233174	0.507551
		gray level variance	0.759019	0.897639
		high gray level run emphasis	0.699259	0.883289
		long run emphasis	0.000750664	0.0110452
		long run high gray level emphasis	0.000733909	0.0110452
		long run low gray level emphasis	0.000751457	0.0110452
		low gray level run emphasis	0.237529	0.510328
		run entropy	0.000252321	0.00954772
		run length non uniformity	0.0127343	0.0775789
		run length non uniformity normalized	0.000258444	0.00954772
		run percentage	0.000329209	0.00954772
		run variance	0.000299341	0.00954772
		short run emphasis	0.00350251	0.0290324
		short run high gray level emphasis	0.397381	0.684148
		short run low gray level emphasis	0.000621976	0.0104908
	GLSZM	gray level non uniformity	0.893245	0.94965
		gray level non uniformity normalized	0.147366	0.376986
		gray level variance	0.80756	0.927792
		high gray level zone emphasis	0.604062	0.82832
		large area emphasis	0.0313054	0.147904
		large area high gray level emphasis	0.0313027	0.147904
		large area low gray level emphasis	0.0313058	0.147904
		low gray level zone emphasis	0.147297	0.376986
		size zone non uniformity	0.884755	0.947005
		size zone non uniformity normalized	0.499966	0.754242
		small area emphasis	0.3491	0.643957
		small area high gray level emphasis	0.650552	0.853274
		zone entropy	0.851215	0.938363
		zone percentage	0.0375977	0.168191
	NGTDM	busyness	0.421064	0.693782
		coarseness	0.147375	0.376986
		complexity	0.977072	0.988819
		contrast	0.668492	0.863417
		strength	0.59515	0.822551
gradient	first order	10th percentile	0.182257	0.437884
		90th percentile	0.0754465	0.258754
		energy	0.00351173	0.0290324
		entropy	0.0767843	0.26237
		interquartile range	0.0331694	0.15281
		maximum	0.354745	0.645589
		mean	0.0961293	0.292716
		mean absolute deviation	0.276558	0.553117
		median	0.0360481	0.162832
		minimum	0.0679383	0.245746
		range	0.353206	0.645106
		robust mean absolute deviation	0.0409256	0.179607
		root mean squared	0.424543	0.694571
		total energy	0.00351173	0.0290324
		uniformity	0.630475	0.84367
		variance	0.955101	0.981565
	GLCM	autocorrelation	0.468536	0.735363
		cluster prominence	0.626399	0.839429
		cluster shade	0.601182	0.827183
		cluster tendency	0.92924	0.969004
		contrast	0.653157	0.855478
		correlation	0.617213	0.834364
		difference average	0.163762	0.406552
		difference entropy	0.0845882	0.279619
		difference variance	0.783193	0.918021
		ID	0.867467	0.943918
		IDM	0.859003	0.940497
		IDMN	0.205965	0.469763
		IDN	0.26647	0.539936
		IMC1	0.103322	0.305675
		IMC2	0.719835	0.884164
		inverse variance	0.0787802	0.267218
		joint average	0.18208	0.437884
		joint energy	0.727747	0.884842
		joint entropy	0.0914375	0.288561
		MCC	0.508997	0.763908
		maximum probability	0.749301	0.894174
		sum average	0.18208	0.437884
		sum entropy	0.0940535	0.289347
		sum squares	0.989997	0.994292
	GLDM	dependence entropy	0.0420449	0.182787
		dependence non uniformity	0.0155623	0.0878701
		dependence non uniformity normalized	0.606796	0.829975
		dependence variance	0.750351	0.894174
		gray level non uniformity	0.0027306	0.025035
		gray level variance	0.962404	0.984736
		high gray level emphasis	0.477997	0.742233
		large dependence emphasis	0.431021	0.697772
		large dependence high gray level emphasis	0.0320867	0.149308
		large dependence low gray level emphasis	0.486177	0.747129
		low gray level emphasis	0.599145	0.825608
		small dependence emphasis	0.0967289	0.292716
		small dependence high gray level emphasis	0.875947	0.946155
		small dependence low gray level emphasis	0.00833789	0.0563569
	GLRLM	gray level non uniformity	0.00119311	0.0143483
		gray level non uniformity normalized	0.639681	0.849947
		gray level variance	0.602303	0.827496
		high gray level run emphasis	0.885075	0.947005
		long run emphasis	0.426091	0.695873
		long run high gray level emphasis	0.0977971	0.293075
		long run low gray level emphasis	0.443436	0.707969
		low gray level run emphasis	0.997314	0.999004
		run entropy	0.0671589	0.244839
		run length non uniformity	0.00795839	0.0541873
		run length non uniformity normalized	0.031698	0.148244
		run percentage	0.0180934	0.100114
		run variance	0.324737	0.609953
		short run emphasis	0.0301729	0.147053
		short run high gray level emphasis	0.907876	0.955349
		short run low gray level emphasis	0.239444	0.513253
	GLSZM	gray level non uniformity	0.00121235	0.0143927
		gray level non uniformity normalized	0.319241	0.606166
		gray level variance	0.871518	0.944994
		high gray level zone emphasis	0.817319	0.930919
		large area emphasis	0.119749	0.336022
		large area high gray level emphasis	0.0613368	0.235879
		large area low gray level emphasis	0.14984	0.379104
		low gray level zone emphasis	0.187672	0.4456
		size zone non uniformity	0.0233606	0.121528
		size zone non uniformity normalized	0.786419	0.918788
		small area emphasis	0.706912	0.883289
		small area high gray level emphasis	0.86026	0.940497
		small area low gray level emphasis	0.203981	0.469389
		zone entropy	0.39931	0.684148
		zone percentage	0.135205	0.360144
		zone variance	0.118766	0.335037
	NGTDM	busyness	0.0867374	0.282813
		coarseness	0.000282006	0.00954772
		complexity	0.52164	0.775343
logarithm	first order	energy	0.000601922	0.0104908
		entropy	0.270676	0.544883
		interquartile range	0.451044	0.717641
		robust mean absolute deviation	0.427354	0.696309
		skewness	0.3201	0.606166
		total energy	0.000601922	0.0104908
		uniformity	0.117124	0.332688
	GLCM	correlation	0.437925	0.70295
		difference entropy	0.352544	0.645106
		ID	0.0652665	0.241702
		IDM	0.0719163	0.250355
		IDMN	0.531679	0.780231
		IDN	0.934465	0.970203
		IMC1	0.779484	0.915993
		IMC2	0.805056	0.926724
		joint entropy	0.199489	0.462575
		sum entropy	0.235126	0.507551
	GLDM	dependence entropy	0.220749	0.493752
		dependence non uniformity	0.000134343	0.00954772
		gray level non uniformity	0.0892787	0.285076
		small dependence emphasis	0.71517	0.884164
	GLRLM	gray level non uniformity	0.0133765	0.0799828
		gray level non uniformity normalized	0.133149	0.35738
		run entropy	0.204787	0.469389
		run length non uniformity	0.000292225	0.00954772
		run length non uniformity normalized	0.531298	0.780231
		run percentage	0.385471	0.672216
		short run emphasis	0.555538	0.796329
	GLSZM	gray level non uniformity	0.00224453	0.0220337
		gray level non uniformity normalized	0.0186002	0.101317
		large area high gray level emphasis	0.0700438	0.248443
		size zone non uniformity	0.00317968	0.0288665
		zone entropy	0.0305267	0.147228
		zone percentage	0.787816	0.918788
	NGTDM	busyness	0.886951	0.947005
		coarseness	3.98929e-05	0.00954772
original	first order	10th percentile	0.263311	0.535881
		90th percentile	0.175019	0.426495
		energy	0.00350832	0.0290324
		entropy	0.400456	0.684148
		interquartile range	0.218027	0.490032
		maximum	0.418023	0.692956
		mean	0.273087	0.548544
		mean absolute deviation	0.359976	0.652325
		median	0.219757	0.492724
		range	0.0900732	0.286625
		robust mean absolute deviation	0.213591	0.482404
		root mean squared	0.338679	0.63102
		skewness	0.363275	0.654265
		total energy	0.00350832	0.0290324
		uniformity	0.769704	0.90565
		variance	0.972457	0.988819
	GLCM	cluster prominence	0.610237	0.831832
		cluster shade	0.518477	0.77437
		cluster tendency	0.951166	0.978645
		contrast	0.857152	0.940497
		correlation	0.820108	0.931598
		difference average	0.363873	0.654265
		difference entropy	0.30053	0.586751
		difference variance	0.941079	0.975856
		ID	0.593676	0.822551
		IDM	0.624493	0.839023
		IMC1	0.373286	0.660923
		IMC2	0.841379	0.932063
		inverse variance	0.341117	0.634285
		joint energy	0.726243	0.884842
		joint entropy	0.407809	0.684248
		MCC	0.96955	0.988819
		maximum probability	0.738262	0.890621
		sum entropy	0.490548	0.747693
		sum squares	0.978852	0.98942
	GLDM	dependence entropy	0.706882	0.883289
		dependence non uniformity	0.000568115	0.0104908
		dependence non uniformity normalized	0.41688	0.692956
		dependence variance	0.405017	0.684248
		gray level non uniformity	0.00138073	0.0154043
		gray level variance	0.976144	0.988819
		large dependence emphasis	0.878163	0.946155
		small dependence emphasis	0.0775547	0.264028
	GLRLM	gray level non uniformity	0.00031072	0.00954772
		gray level non uniformity normalized	0.721594	0.884761
		gray level variance	0.72775	0.884842
		long run emphasis	0.889735	0.947005
		run entropy	0.542126	0.789322
		run length non uniformity	0.0013193	0.0148984
		run length non uniformity normalized	0.0677851	0.245746
		run percentage	0.0736416	0.254468
		run variance	0.867181	0.943918
		short run emphasis	0.0613898	0.235879
	GLSZM	gray level non uniformity	0.0269422	0.134131
		gray level non uniformity normalized	0.0497116	0.206426
		gray level variance	0.114551	0.327389
		large area emphasis	0.0623897	0.23678
		size zone non uniformity	0.00373184	0.030313
		size zone non uniformity normalized	0.367954	0.657772
		small area emphasis	0.418318	0.692956
		zone entropy	0.0972684	0.293075
		zone percentage	0.062646	0.23678
		zone variance	0.0604269	0.235879
	NGTDM	coarseness	4.74721e-05	0.00954772
		complexity	0.0928629	0.288561
		contrast	0.0275363	0.136356
	shape	elongation	0.403165	0.684148
		flatness	0.280259	0.55453
		least axis length	0.00695997	0.0484581
		major axis length	0.0626095	0.23678
		maximum 2D diameter column	0.0143631	0.083674
		maximum 2D diameter row	0.0103453	0.0684265
		maximum 2D diameter slice	0.00521029	0.0392254
		maximum 3D diameter	0.00645276	0.0459635
		mesh volume	0.000386207	0.00954772
		minor axis length	0.0119447	0.075979
		sphericity	0.885206	0.947005
		surface area	0.000590423	0.0104908
		surface volume ratio	0.000410701	0.00954772
		voxel volume	0.000385411	0.00954772
square	first order	10th percentile	0.148899	0.377755
		energy	0.700746	0.883289
		maximum	0.712498	0.884164
		mean absolute deviation	0.0189168	0.102438
		median	0.0413407	0.180573
		range	0.712495	0.884164
		root mean squared	0.0585585	0.233729
		total energy	0.700746	0.883289
		variance	0.761915	0.899915
	GLCM	autocorrelation	0.0403077	0.177738
		cluster prominence	0.667433	0.863417
		cluster shade	0.661932	0.862346
		cluster tendency	0.481162	0.743833
		contrast	0.128817	0.348159
		difference average	0.0217186	0.114922
		difference variance	0.177316	0.430694
		sum squares	0.391056	0.679395
	GLDM	dependence entropy	0.00540912	0.0400708
		dependence non uniformity	0.00228427	0.0220337
		dependence non uniformity normalized	0.0147639	0.0843911
		gray level non uniformity	0.000173021	0.00954772
		gray level variance	0.428761	0.696549
		high gray level emphasis	0.0534488	0.218113
		large dependence emphasis	0.00899832	0.0599456
		small dependence emphasis	0.0123596	0.075979
		small dependence high gray level emphasis	0.764058	0.901296
	GLRLM	gray level non uniformity	0.0021696	0.0216026
		gray level variance	0.79868	0.922166
		high gray level run emphasis	0.696684	0.883289
		long run emphasis	0.0065277	0.0460616
		long run high gray level emphasis	0.00604664	0.0440881
		long run low gray level emphasis	0.00628133	0.0450893
		run entropy	0.000732942	0.0110452
		run percentage	0.0020393	0.020526
		run variance	0.00105193	0.0129879
		short run high gray level emphasis	0.81921	0.931598
	GLSZM	gray level variance	0.47447	0.74216
		high gray level zone emphasis	0.45368	0.719363
		size zone non uniformity	0.477303	0.742233
		small area high gray level emphasis	0.489888	0.747693
		zone percentage	0.0700051	0.248443
		zone variance	0.142039	0.370502
	NGTDM	complexity	0.733604	0.887996
		strength	0.427862	0.696309
squareroot	first order	10th percentile	0.741316	0.892663
		energy	0.000182083	0.00954772
		entropy	0.562458	0.798829
		interquartile range	0.907891	0.955349
		kurtosis	0.536059	0.782951
		maximum	0.088873	0.285076
		mean	0.79411	0.921486
		mean absolute deviation	0.557423	0.797796
		range	0.00432659	0.034243
		robust mean absolute deviation	0.874315	0.946155
		skewness	0.141212	0.369967
		total energy	0.000182083	0.00954772
		uniformity	0.24897	0.516105
	GLCM	cluster prominence	0.344545	0.638097
		cluster shade	0.265655	0.539466
		cluster tendency	0.401458	0.684148
		correlation	0.813996	0.930919
		difference average	0.435323	0.702281
		difference entropy	0.625058	0.839023
		ID	0.14027	0.369967
		IDM	0.152037	0.382571
		IDMN	0.318571	0.606166
		IDN	0.248738	0.516105
		IMC1	0.604691	0.82832
		IMC2	0.986828	0.992628
		inverse variance	0.267145	0.540122
		joint energy	0.195479	0.457106
		joint entropy	0.478933	0.742233
		maximum probability	0.136885	0.362159
		sum entropy	0.513119	0.767606
		sum squares	0.375658	0.662589
	GLDM	dependence entropy	0.479325	0.742233
		dependence non uniformity	0.000195046	0.00954772
		dependence non uniformity normalized	0.701683	0.883289
		dependence variance	0.0629026	0.23678
		gray level non uniformity	0.0172861	0.0970117
		large dependence emphasis	0.193058	0.453735
		small dependence emphasis	0.727513	0.884842
	GLRLM	gray level non uniformity	0.00400584	0.0319776
		gray level non uniformity normalized	0.245382	0.516105
		long run emphasis	0.321412	0.606166
		run entropy	0.308174	0.593283
		run length non uniformity	0.00033364	0.00954772
		run length non uniformity normalized	0.921358	0.965133
		run percentage	0.972111	0.988819
		run variance	0.311329	0.598114
		short run emphasis	0.881765	0.947005
	GLSZM	gray level non uniformity	0.00352504	0.0290324
		gray level non uniformity normalized	0.0262445	0.132078
		gray level variance	0.034933	0.159349
		large area emphasis	0.186639	0.445016
		large area high gray level emphasis	0.0322529	0.149331
		size zone non uniformity	0.00155242	0.0165234
		size zone non uniformity normalized	0.39925	0.684148
		small area emphasis	0.396686	0.684148
		zone entropy	0.0307517	0.147544
		zone percentage	0.63179	0.84421
		zone variance	0.184239	0.44084
	NGTDM	busyness	0.987269	0.992628
		coarseness	4.2464e-05	0.00954772
		contrast	0.347889	0.643005
wavelet HHH	first order	10th percentile	0.634817	0.847032
		90th percentile	0.547788	0.792917
		energy	0.047783	0.201123
		entropy	0.663617	0.862628
		interquartile range	0.576091	0.810012
		mean absolute deviation	0.554825	0.796329
		median	0.376735	0.663226
		minimum	0.477137	0.742233
		range	0.858242	0.940497
		robust mean absolute deviation	0.549808	0.792917
		root mean squared	0.544889	0.7921
		total energy	0.047783	0.201123
		uniformity	0.32325	0.608392
		variance	0.737129	0.890621
	GLCM	autocorrelation	0.2548	0.522787
		cluster prominence	0.101886	0.302391
		cluster tendency	0.0876859	0.284902
		contrast	0.397435	0.684148
		correlation	0.0480101	0.201164
		difference average	0.407889	0.684248
		difference entropy	0.269472	0.543641
		difference variance	0.248319	0.516105
		ID	0.0595853	0.235123
		IDM	0.0613718	0.235879
		IMC1	0.123534	0.341471
		IMC2	0.650541	0.853274
		inverse variance	0.306399	0.592329
		joint average	0.251395	0.518468
		joint energy	0.956125	0.981565
		joint entropy	0.37031	0.659401
		MCC	0.646843	0.853274
		maximum probability	0.834516	0.932063
		sum average	0.251395	0.518468
		sum entropy	0.119036	0.335037
		sum squares	0.747684	0.894174
	GLDM	dependence entropy	0.00239378	0.0221664
		dependence non uniformity	0.000444869	0.00970891
		dependence non uniformity normalized	0.00617184	0.0446494
		dependence variance	0.00201996	0.020526
		gray level non uniformity	0.000396717	0.00954772
		gray level variance	0.789561	0.919277
		high gray level emphasis	0.24912	0.516105
		large dependence emphasis	0.00881133	0.0591253
		large dependence high gray level emphasis	0.0880211	0.284991
		small dependence emphasis	0.00175172	0.0180232
		small dependence high gray level emphasis	0.859942	0.940497
	GLRLM	gray level non uniformity	0.000343401	0.00954772
		gray level non uniformity normalized	0.31937	0.606166
		gray level variance	0.748497	0.894174
		high gray level run emphasis	0.244421	0.516105
		long run emphasis	0.00533926	0.0398722
		long run high gray level emphasis	0.0644316	0.240953
		run entropy	0.00108661	0.0132395
		run length non uniformity	0.000287053	0.00954772
		run length non uniformity normalized	0.00152274	0.016396
		run percentage	0.00129272	0.0147785
		run variance	0.00227018	0.0220337
		short run emphasis	0.00487925	0.0373404
		short run high gray level emphasis	0.372777	0.660923
	GLSZM	gray level non uniformity	0.212775	0.481734
		gray level variance	0.279836	0.55453
		high gray level zone emphasis	0.692036	0.881466
		large area emphasis	0.0181632	0.100114
		size zone non uniformity	0.738658	0.890621
		small area high gray level emphasis	0.870963	0.944994
		zone percentage	0.00237652	0.0221664
		zone variance	0.0229228	0.119924
	NGTDM	coarseness	0.000100487	0.00954772
		complexity	0.243102	0.516105
		strength	0.132446	0.356527
wavelet HHL	first order	10th percentile	0.246361	0.516105
		90th percentile	0.754589	0.896982
		energy	0.00127559	0.0147649
		entropy	0.691401	0.881466
		interquartile range	0.828981	0.931598
		mean absolute deviation	0.845234	0.93497
		range	0.96765	0.988819
		robust mean absolute deviation	0.831658	0.932063
		root mean squared	0.729123	0.884885
		total energy	0.00127559	0.0147649
		uniformity	0.549047	0.792917
		variance	0.815336	0.930919
	GLCM	cluster prominence	0.826535	0.931598
		cluster tendency	0.70306	0.883289
		contrast	0.813085	0.930919
		correlation	0.0343286	0.157368
		difference average	0.707776	0.883289
		difference entropy	0.885829	0.947005
		difference variance	0.997925	0.999004
		ID	0.188975	0.446406
		IDM	0.208585	0.473406
		IMC1	0.289164	0.5673
		IMC2	0.713961	0.884164
		inverse variance	0.497034	0.754242
		joint energy	0.489959	0.747693
		joint entropy	0.836905	0.932063
		maximum probability	0.423107	0.694571
		sum entropy	0.529381	0.780231
		sum squares	0.960369	0.98374
	GLDM	dependence entropy	0.126448	0.346009
		dependence non uniformity	0.000964592	0.0122358
		dependence non uniformity normalized	0.382364	0.670586
		dependence variance	0.107616	0.316358
		gray level non uniformity	0.00083008	0.0113037
		gray level variance	0.732502	0.887823
		large dependence emphasis	0.899953	0.950574
		small dependence emphasis	0.403278	0.684148
		small dependence high gray level emphasis	0.827393	0.931598
	GLRLM	gray level non uniformity	0.000629781	0.0104908
		gray level non uniformity normalized	0.519801	0.775098
		gray level variance	0.747118	0.894174
		long run emphasis	0.780696	0.916254
		run entropy	0.61102	0.831832
		run length non uniformity	0.00022818	0.00954772
		run length non uniformity normalized	0.215323	0.485132
		run percentage	0.27587	0.552935
		run variance	0.62519	0.839023
		short run emphasis	0.361546	0.652964
	GLSZM	gray level non uniformity	0.0264046	0.132166
		gray level non uniformity normalized	0.715988	0.884164
		gray level variance	0.367495	0.657772
		large area emphasis	0.443107	0.707969
		large area high gray level emphasis	0.174275	0.426495
		large area low gray level emphasis	0.822972	0.931598
		size zone non uniformity	0.0259855	0.13149
		size zone non uniformity normalized	0.150631	0.380067
		small area emphasis	0.135054	0.360144
		small area high gray level emphasis	0.840483	0.932063
		zone entropy	0.67208	0.865572
		zone percentage	0.5265	0.780179
		zone variance	0.424484	0.694571
	NGTDM	coarseness	0.000104656	0.00954772
		complexity	0.531745	0.780231
wavelet HLH	first order	10th percentile	0.865085	0.943544
		90th percentile	0.0891264	0.285076
		energy	0.0144071	0.083674
		entropy	0.757641	0.897639
		interquartile range	0.0736474	0.254468
		mean absolute deviation	0.225449	0.501498
		robust mean absolute deviation	0.0810437	0.272896
		root mean squared	0.608972	0.831722
		total energy	0.0144071	0.083674
		uniformity	0.294538	0.576621
		variance	0.722332	0.884761
	GLCM	cluster prominence	0.442963	0.707969
		cluster shade	0.0889363	0.285076
		cluster tendency	0.859313	0.940497
		contrast	0.352719	0.645106
		correlation	0.307405	0.593035
		difference average	0.456054	0.72061
		difference entropy	0.498153	0.754242
		difference variance	0.409092	0.685026
		ID	0.125468	0.344758
		IDM	0.122392	0.340346
		IMC1	0.578205	0.810012
		IMC2	0.594293	0.822551
		inverse variance	0.719131	0.884164
		joint energy	0.113935	0.326638
		joint entropy	0.521078	0.775343
		maximum probability	0.0707423	0.248443
		sum entropy	0.900273	0.950574
		sum squares	0.589784	0.818801
	GLDM	dependence entropy	0.110636	0.323182
		dependence non uniformity	0.000634435	0.0104908
		dependence non uniformity normalized	0.234971	0.507551
		dependence variance	0.0476153	0.201123
		gray level non uniformity	0.000422739	0.00954772
		gray level variance	0.680543	0.871622
		large dependence emphasis	0.14328	0.371646
		small dependence emphasis	0.0123897	0.075979
	GLRLM	gray level non uniformity	0.000380111	0.00954772
		gray level non uniformity normalized	0.352125	0.645106
		gray level variance	0.65832	0.861024
		long run emphasis	0.152962	0.383857
		run entropy	0.00354283	0.0290324
		run length non uniformity	0.000258143	0.00954772
		run length non uniformity normalized	0.0133881	0.0799828
		run percentage	0.00745027	0.0511034
		run variance	0.0687962	0.247247
		short run emphasis	0.0256321	0.131134
	GLSZM	gray level non uniformity	0.202823	0.468364
		large area emphasis	0.121332	0.338414
		size zone non uniformity	0.0792927	0.267975
		zone entropy	0.0531124	0.218113
		zone percentage	0.0693058	0.247788
		zone variance	0.0964826	0.292716
	NGTDM	coarseness	0.000106827	0.00954772
wavelet HLL	first order	10th percentile	0.41035	0.685891
		90th percentile	0.0688875	0.247247
		energy	0.0120111	0.075979
		entropy	0.0238447	0.123353
		interquartile range	0.0111749	0.072873
		mean	0.848036	0.935973
		mean absolute deviation	0.127044	0.346009
		median	0.0593063	0.235123
		minimum	0.225193	0.501498
		range	0.659766	0.861698
		robust mean absolute deviation	0.0144577	0.083674
		root mean squared	0.45758	0.72061
		total energy	0.0120111	0.075979
		uniformity	0.454962	0.720162
		variance	0.555061	0.796329
	GLCM	autocorrelation	0.705305	0.883289
		cluster prominence	0.669475	0.863417
		cluster shade	0.32104	0.606166
		cluster tendency	0.707435	0.883289
		contrast	0.533343	0.780231
		correlation	0.744443	0.894174
		difference average	0.192229	0.452937
		difference entropy	0.092776	0.288561
		difference variance	0.698724	0.883289
		ID	0.841473	0.932063
		IDM	0.80563	0.926724
		IDMN	0.403285	0.684148
		IDN	0.278612	0.553637
		IMC1	0.615914	0.833825
		IMC2	0.474073	0.74216
		inverse variance	0.639755	0.849947
		joint average	0.81711	0.930919
		joint energy	0.678367	0.871622
		joint entropy	0.0454621	0.194097
		maximum probability	0.823533	0.931598
		sum average	0.81711	0.930919
		sum entropy	0.0304962	0.147228
		sum squares	0.662125	0.862346
	GLDM	dependence entropy	0.0196539	0.1052
		dependence non uniformity	0.00059759	0.0104908
		dependence non uniformity normalized	0.103744	0.305947
		dependence variance	0.876952	0.946155
		gray level non uniformity	0.00163906	0.0170536
		gray level variance	0.561997	0.798829
		high gray level emphasis	0.709315	0.884019
		large dependence emphasis	0.351651	0.645106
		large dependence high gray level emphasis	0.315243	0.60313
		large dependence low gray level emphasis	0.559726	0.798008
		low gray level emphasis	0.406832	0.684248
		small dependence emphasis	0.0596695	0.235123
		small dependence high gray level emphasis	0.577589	0.810012
		small dependence low gray level emphasis	0.0548924	0.221882
	GLRLM	gray level non uniformity	0.000828573	0.0113037
		gray level non uniformity normalized	0.476066	0.742233
		gray level variance	0.725779	0.884842
		high gray level run emphasis	0.71917	0.884164
		long run emphasis	0.457199	0.72061
		long run high gray level emphasis	0.287933	0.566085
		long run low gray level emphasis	0.577625	0.810012
		low gray level run emphasis	0.40079	0.684148
		run entropy	0.419877	0.69306
		run length non uniformity	0.000257008	0.00954772
		run length non uniformity normalized	0.0224292	0.118008
		run percentage	0.017944	0.100097
		run variance	0.31441	0.602782
		short run emphasis	0.0289011	0.1416
		short run high gray level emphasis	0.895807	0.950574
		short run low gray level emphasis	0.336178	0.62889
	GLSZM	gray level non uniformity	0.00395292	0.0318296
		gray level non uniformity normalized	0.681985	0.872262
		gray level variance	0.928425	0.969004
		high gray level zone emphasis	0.8892	0.947005
		large area emphasis	0.142813	0.371473
		large area high gray level emphasis	0.0655152	0.241702
		large area low gray level emphasis	0.749728	0.894174
		low gray level zone emphasis	0.23514	0.507551
		size zone non uniformity	0.00079745	0.0113037
		size zone non uniformity normalized	0.9597	0.98374
		small area emphasis	0.903818	0.953229
		small area high gray level emphasis	0.85653	0.940497
		small area low gray level emphasis	0.115812	0.329976
		zone entropy	0.840413	0.932063
		zone percentage	0.053999	0.219312
		zone variance	0.140991	0.369967
	NGTDM	busyness	0.419555	0.69306
		coarseness	9.2582e-05	0.00954772
		complexity	0.567796	0.802717
		contrast	0.0706859	0.248443
		strength	0.120127	0.336065
wavelet LHH	first order	10th percentile	0.504497	0.758383
		90th percentile	0.832206	0.932063
		energy	0.0668043	0.244509
		entropy	0.256336	0.52399
		interquartile range	0.802204	0.925082
		maximum	0.173572	0.426334
		mean absolute deviation	0.685691	0.875793
		range	0.257197	0.524592
		robust mean absolute deviation	0.793234	0.921486
		root mean squared	0.464235	0.72985
		total energy	0.0668043	0.244509
		uniformity	0.751261	0.894174
		variance	0.678959	0.871622
	GLCM	autocorrelation	0.486521	0.747129
		cluster prominence	0.529835	0.780231
		cluster shade	0.913389	0.960043
		cluster tendency	0.141435	0.369967
		contrast	0.643104	0.851952
		correlation	0.0862037	0.282813
		difference average	0.484566	0.746603
		difference entropy	0.0831414	0.275946
		difference variance	0.108266	0.317259
		ID	0.0920536	0.288561
		IDM	0.0983601	0.293811
		IMC1	0.113095	0.325236
		IMC2	0.76707	0.903698
		inverse variance	0.305521	0.592222
		joint average	0.438015	0.70295
		joint energy	0.828036	0.931598
		joint entropy	0.195068	0.457106
		maximum probability	0.930285	0.969004
		sum average	0.438015	0.70295
		sum entropy	0.0916007	0.288561
		sum squares	0.430814	0.697772
	GLDM	dependence entropy	0.0557238	0.223378
		dependence non uniformity	0.000514437	0.00993365
		dependence non uniformity normalized	0.247762	0.516105
		dependence variance	0.0364998	0.164072
		gray level non uniformity	0.00048787	0.00989821
		gray level variance	0.374359	0.661558
		high gray level emphasis	0.490926	0.747693
		large dependence emphasis	0.728131	0.884842
		large dependence high gray level emphasis	0.361739	0.652964
		small dependence emphasis	0.0194552	0.104742
		small dependence high gray level emphasis	0.93458	0.970203
	GLRLM	gray level non uniformity	0.000381896	0.00954772
		gray level non uniformity normalized	0.7586	0.897639
		gray level variance	0.384996	0.672216
		high gray level run emphasis	0.498472	0.754242
		long run emphasis	0.199816	0.462575
		long run high gray level emphasis	0.240495	0.514315
		run entropy	0.128962	0.348159
		run length non uniformity	0.000212777	0.00954772
		run length non uniformity normalized	0.111523	0.32418
		run percentage	0.0828709	0.275946
		run variance	0.084852	0.279619
		short run emphasis	0.135589	0.360144
		short run high gray level emphasis	0.588561	0.81833
	GLSZM	gray level non uniformity	0.243371	0.516105
		gray level variance	0.946169	0.977343
		high gray level zone emphasis	0.826118	0.931598
		large area emphasis	0.0605634	0.235879
		large area high gray level emphasis	0.0117786	0.075979
		size zone non uniformity	0.415851	0.692956
		small area high gray level emphasis	0.877674	0.946155
		zone percentage	0.0201136	0.107041
		zone variance	0.0551111	0.221882
	NGTDM	coarseness	0.000104697	0.00954772
		complexity	0.897467	0.950574
		strength	0.0653838	0.241702
wavelet LHL	first order	10th percentile	0.402973	0.684148
		90th percentile	0.644238	0.852235
		energy	0.00338696	0.0290324
		entropy	0.811457	0.930919
		interquartile range	0.972871	0.988819
		mean	0.868666	0.944113
		mean absolute deviation	0.838905	0.932063
		median	0.300979	0.586751
		robust mean absolute deviation	0.992211	0.995436
		root mean squared	0.580886	0.811313
		total energy	0.00338696	0.0290324
		uniformity	0.242043	0.516105
	GLCM	cluster shade	0.846118	0.93497
		cluster tendency	0.884212	0.947005
		correlation	0.18253	0.437884
		difference average	0.619058	0.834421
		difference entropy	0.835193	0.932063
		ID	0.123313	0.341471
		IDM	0.128066	0.347769
		IDN	0.448722	0.715175
		IMC1	0.756265	0.897639
		IMC2	0.570605	0.805458
		inverse variance	0.205449	0.469744
		joint energy	0.20842	0.473406
		joint entropy	0.97485	0.988819
		maximum probability	0.0827176	0.275946
		sum entropy	0.597027	0.823916
		sum squares	0.948846	0.977343
	GLDM	dependence entropy	0.286558	0.564581
		dependence non uniformity	0.000457835	0.00970891
		dependence non uniformity normalized	0.246795	0.516105
		dependence variance	0.0708304	0.248443
		gray level non uniformity	0.00235623	0.0221664
		large dependence emphasis	0.246759	0.516105
		large dependence low gray level emphasis	0.381667	0.670586
		low gray level emphasis	0.418131	0.692956
		small dependence emphasis	0.321262	0.606166
		small dependence low gray level emphasis	0.0645316	0.240953
	GLRLM	gray level non uniformity	0.00101216	0.0126657
		gray level non uniformity normalized	0.234051	0.507551
		long run emphasis	0.501105	0.75451
		long run low gray level emphasis	0.43287	0.699542
		low gray level run emphasis	0.384868	0.672216
		run entropy	0.533355	0.780231
		run length non uniformity	0.000491704	0.00989821
		run length non uniformity normalized	0.983465	0.990956
		run percentage	0.93181	0.969502
		run variance	0.566322	0.801856
		short run emphasis	0.918512	0.963241
		short run low gray level emphasis	0.367814	0.657772
	GLSZM	gray level non uniformity	0.00446377	0.0350293
		gray level non uniformity normalized	0.587719	0.81833
		large area emphasis	0.252309	0.519196
		low gray level zone emphasis	0.145254	0.375713
		size zone non uniformity	0.0258861	0.13149
		size zone non uniformity normalized	0.234746	0.507551
		small area emphasis	0.204745	0.469389
		small area low gray level emphasis	0.045485	0.194097
		zone entropy	0.331474	0.621346
		zone percentage	0.124156	0.342169
		zone variance	0.249135	0.516105
	NGTDM	busyness	0.286206	0.564581
		coarseness	9.90656e-05	0.00954772
		contrast	0.559148	0.798008
wavelet LLH	first order	10th percentile	0.999908	0.999908
		90th percentile	0.489021	0.747693
		energy	0.00474963	0.0366513
		entropy	0.255183	0.522787
		interquartile range	0.148484	0.377737
		mean	0.897813	0.950574
		mean absolute deviation	0.579908	0.81117
		median	0.0613665	0.235879
		robust mean absolute deviation	0.155439	0.389016
		root mean squared	0.840859	0.932063
		total energy	0.00474963	0.0366513
		uniformity	0.0153332	0.0871079
		variance	0.611747	0.831832
	GLCM	cluster prominence	0.174978	0.426495
		cluster shade	0.0147561	0.0843911
		cluster tendency	0.0954278	0.292395
		contrast	0.403709	0.684148
		correlation	0.358333	0.650621
		difference average	0.424153	0.694571
		difference entropy	0.526578	0.780179
		difference variance	0.452741	0.719105
		ID	0.111677	0.32418
		IDM	0.112625	0.324894
		IMC1	0.148195	0.377737
		IMC2	0.388825	0.676789
		inverse variance	0.790221	0.919277
		joint energy	0.014156	0.083674
		joint entropy	0.166788	0.412956
		maximum probability	0.00722327	0.049916
		sum entropy	0.101611	0.302391
		sum squares	0.11796	0.334039
	GLDM	dependence entropy	0.404135	0.684148
		dependence non uniformity	0.000422546	0.00954772
		dependence non uniformity normalized	0.406915	0.684248
		dependence variance	0.135735	0.360144
		gray level non uniformity	0.000930829	0.012112
		gray level variance	0.198491	0.46231
		large dependence emphasis	0.822498	0.931598
		small dependence emphasis	0.0627905	0.23678
	GLRLM	gray level non uniformity	0.000685716	0.0110452
		gray level non uniformity normalized	0.162947	0.405614
		gray level variance	0.305377	0.592222
		long run emphasis	0.797611	0.922166
		run entropy	0.00570597	0.0419344
		run length non uniformity	0.000325515	0.00954772
		run length non uniformity normalized	0.0448463	0.193152
		run percentage	0.0355613	0.16142
		run variance	0.664205	0.862628
		short run emphasis	0.0534683	0.218113
	GLSZM	gray level non uniformity	0.0184842	0.10128
		large area emphasis	0.0746948	0.257128
		size zone non uniformity	0.0243817	0.12543
		zone percentage	0.0530734	0.218113
		zone variance	0.071219	0.248863
	NGTDM	coarseness	0.000122813	0.00954772
wavelet LLL	first order	10th percentile	0.277572	0.553637
		90th percentile	0.156564	0.390778
		energy	0.00333292	0.0290324
		entropy	0.354865	0.645589
		interquartile range	0.16868	0.416528
		maximum	0.500113	0.754242
		mean	0.278036	0.553637
		mean absolute deviation	0.343343	0.637145
		median	0.233105	0.507551
		range	0.0867136	0.282813
		robust mean absolute deviation	0.186945	0.445016
		root mean squared	0.337856	0.630756
		skewness	0.305704	0.592222
		total energy	0.00333292	0.0290324
		uniformity	0.915851	0.961539
		variance	0.946704	0.977343
	GLCM	cluster prominence	0.614866	0.833625
		cluster shade	0.500041	0.754242
		cluster tendency	0.971206	0.988819
		contrast	0.530243	0.780231
		correlation	0.70614	0.883289
		difference average	0.112167	0.324583
		difference entropy	0.0823409	0.275946
		difference variance	0.878718	0.946155
		ID	0.824641	0.931598
		IDM	0.797942	0.922166
		IDN	0.0494075	0.206087
		IMC1	0.0916225	0.288561
		IMC2	0.511028	0.765715
		inverse variance	0.668912	0.863417
		joint energy	0.947174	0.977343
		joint entropy	0.233463	0.507551
		maximum probability	0.979804	0.98942
		sum entropy	0.483388	0.746029
		sum squares	0.981259	0.98981
	GLDM	dependence entropy	0.547639	0.792917
		dependence non uniformity	0.00146787	0.0159912
		dependence non uniformity normalized	0.0315261	0.148189
		dependence variance	0.899195	0.950574
		gray level non uniformity	0.00158999	0.0167311
		gray level variance	0.947446	0.977343
		large dependence emphasis	0.650467	0.853274
		small dependence emphasis	0.0109229	0.0717347
	GLRLM	gray level non uniformity	0.000713628	0.0110452
		gray level non uniformity normalized	0.838301	0.932063
		gray level variance	0.862713	0.942066
		long run emphasis	0.560157	0.798008
		run entropy	0.641317	0.850801
		run length non uniformity	0.000822994	0.0113037
		run length non uniformity normalized	0.013284	0.0799828
		run percentage	0.0122798	0.075979
		run variance	0.550104	0.792917
		short run emphasis	0.0122981	0.075979
	GLSZM	gray level non uniformity	0.0280378	0.138101
		gray level non uniformity normalized	0.0926324	0.288561
		gray level variance	0.177673	0.430694
		large area emphasis	0.0977245	0.293075
		size zone non uniformity	0.00518978	0.0392254
		size zone non uniformity normalized	0.888811	0.947005
		small area emphasis	0.928201	0.969004
		zone entropy	0.0935937	0.288893
		zone percentage	0.0120947	0.075979
		zone variance	0.0956756	0.292395
	NGTDM	busyness	0.948125	0.977343
		coarseness	6.9915e-05	0.00954772
		complexity	0.126859	0.346009
		contrast	0.00656602	0.0460616
		strength	0.618295	0.834421

## Sheet: Table S5 (Variant II t-test)
Table S5: Univariate analysis and filtration of radiomic features
Variant II t-test
filter	feature group	feature name	pvalue	FDR
exponential	first order	10th percentile	0.0428864	0.181796
		energy	0.371002	0.668881
		entropy	0.58394	0.821106
		maximum	0.712358	0.886766
		mean absolute deviation	0.0393575	0.170158
		range	0.698197	0.886766
		root mean squared	0.0935928	0.286384
		total energy	0.371002	0.668881
		uniformity	0.234398	0.513378
		variance	0.746026	0.895536
	GLCM	autocorrelation	0.666271	0.870918
		cluster prominence	0.927254	0.969987
		cluster shade	0.97498	0.988447
		cluster tendency	0.704171	0.886766
		contrast	0.786394	0.919306
		difference average	0.635996	0.85422
		difference entropy	0.550589	0.798768
		difference variance	0.78707	0.919306
		ID	0.2285	0.51177
		IDM	0.230624	0.513378
		IDMN	0.173243	0.430956
		IDN	0.18849	0.451153
		IMC2	0.61345	0.840123
		inverse variance	0.538238	0.792761
		joint average	0.650134	0.860472
		joint energy	0.226132	0.508327
		joint entropy	0.57153	0.811535
		maximum probability	0.226378	0.508327
		sum average	0.650134	0.860472
		sum entropy	0.565967	0.808101
		sum squares	0.719312	0.886766
	GLDM	dependence entropy	0.00046133	0.00954515
		dependence non uniformity	0.000941751	0.012035
		dependence non uniformity normalized	0.00146465	0.0157479
		dependence variance	0.000514919	0.00972749
		gray level non uniformity	0.000389086	0.0094195
		gray level variance	0.719935	0.886766
		high gray level emphasis	0.680036	0.876136
		large dependence emphasis	0.000872296	0.0116604
		large dependence high gray level emphasis	0.000770885	0.011165
		large dependence low gray level emphasis	0.000885598	0.0116604
		low gray level emphasis	0.2373	0.516031
		small dependence emphasis	0.00235247	0.0218967
		small dependence high gray level emphasis	0.796112	0.922942
		small dependence low gray level emphasis	0.000330073	0.0094195
	GLRLM	gray level non uniformity	0.000710989	0.0110681
		gray level non uniformity normalized	0.233174	0.513378
		gray level variance	0.759019	0.89862
		high gray level run emphasis	0.699259	0.886766
		long run emphasis	0.000750664	0.0110681
		long run high gray level emphasis	0.000733909	0.0110681
		long run low gray level emphasis	0.000751457	0.0110681
		low gray level run emphasis	0.237529	0.516031
		run entropy	0.000252321	0.0094195
		run length non uniformity	0.0127343	0.0768481
		run length non uniformity normalized	0.000258444	0.0094195
		run percentage	0.000329209	0.0094195
		run variance	0.000299341	0.0094195
		short run emphasis	0.00350251	0.0282452
		short run high gray level emphasis	0.397381	0.693517
		short run low gray level emphasis	0.000621976	0.0106024
	GLSZM	gray level non uniformity	0.893245	0.95243
		gray level variance	0.80756	0.927062
		high gray level zone emphasis	0.604062	0.835416
		large area emphasis	0.0313054	0.142433
		large area high gray level emphasis	0.0313027	0.142433
		large area low gray level emphasis	0.0313058	0.142433
		size zone non uniformity	0.884755	0.94918
		size zone non uniformity normalized	0.499966	0.767842
		small area high gray level emphasis	0.650552	0.860472
		zone entropy	0.851215	0.939906
		zone percentage	0.0375977	0.163362
	NGTDM	busyness	0.421064	0.70638
		complexity	0.977072	0.988447
		contrast	0.668492	0.870918
		strength	0.59515	0.828823
gradient	first order	10th percentile	0.182257	0.44307
		90th percentile	0.0754465	0.25711
		energy	0.00351173	0.0282452
		entropy	0.0767843	0.260647
		interquartile range	0.0331694	0.147816
		maximum	0.354745	0.656122
		mean	0.0961293	0.290856
		mean absolute deviation	0.276558	0.564153
		median	0.0360481	0.158211
		minimum	0.0679383	0.241961
		range	0.353206	0.655846
		robust mean absolute deviation	0.0409256	0.175194
		root mean squared	0.424543	0.706759
		total energy	0.00351173	0.0282452
		uniformity	0.630475	0.850749
		variance	0.955101	0.982119
	GLCM	autocorrelation	0.468536	0.752602
		cluster tendency	0.92924	0.969987
		contrast	0.653157	0.862604
		correlation	0.617213	0.840564
		difference average	0.163762	0.412491
		difference entropy	0.0845882	0.277204
		difference variance	0.783193	0.918481
		ID	0.867467	0.945833
		IDM	0.859003	0.943897
		IDN	0.26647	0.552654
		IMC1	0.103322	0.304363
		IMC2	0.719835	0.886766
		inverse variance	0.0787802	0.265349
		joint average	0.18208	0.44307
		joint energy	0.727747	0.886766
		joint entropy	0.0914375	0.286163
		MCC	0.508997	0.777361
		maximum probability	0.749301	0.895536
		sum average	0.18208	0.44307
		sum entropy	0.0940535	0.286781
		sum squares	0.989997	0.994575
	GLDM	dependence entropy	0.0420449	0.179103
		dependence non uniformity	0.0155623	0.0861379
		dependence non uniformity normalized	0.606796	0.836993
		dependence variance	0.750351	0.895536
		gray level non uniformity	0.0027306	0.0244628
		gray level variance	0.962404	0.985075
		high gray level emphasis	0.477997	0.758714
		large dependence emphasis	0.431021	0.709389
		large dependence high gray level emphasis	0.0320867	0.143728
		large dependence low gray level emphasis	0.486177	0.762613
		low gray level emphasis	0.599145	0.83172
		small dependence emphasis	0.0967289	0.290856
		small dependence high gray level emphasis	0.875947	0.94918
		small dependence low gray level emphasis	0.00833789	0.0553101
	GLRLM	gray level non uniformity	0.00119311	0.0142029
		gray level non uniformity normalized	0.639681	0.856621
		gray level variance	0.602303	0.83477
		high gray level run emphasis	0.885075	0.94918
		long run emphasis	0.426091	0.707979
		long run high gray level emphasis	0.0977971	0.291047
		long run low gray level emphasis	0.443436	0.724335
		low gray level run emphasis	0.997314	0.999075
		run entropy	0.0671589	0.241162
		run length non uniformity	0.00795839	0.0532043
		run length non uniformity normalized	0.031698	0.142723
		run percentage	0.0180934	0.0968333
		run variance	0.324737	0.618853
		short run emphasis	0.0301729	0.141731
		short run high gray level emphasis	0.907876	0.957472
		short run low gray level emphasis	0.239444	0.518895
	GLSZM	gray level non uniformity	0.00121235	0.0142369
		gray level non uniformity normalized	0.319241	0.615214
		gray level variance	0.871518	0.947871
		high gray level zone emphasis	0.817319	0.929647
		large area emphasis	0.119749	0.335683
		large area high gray level emphasis	0.0613368	0.230643
		large area low gray level emphasis	0.14984	0.384104
		low gray level zone emphasis	0.187672	0.450516
		size zone non uniformity	0.0233606	0.118025
		size zone non uniformity normalized	0.786419	0.919306
		small area emphasis	0.706912	0.886766
		small area high gray level emphasis	0.86026	0.943897
		zone entropy	0.39931	0.694001
		zone percentage	0.135205	0.359614
		zone variance	0.118766	0.334765
	NGTDM	busyness	0.0867374	0.280204
		coarseness	0.000282006	0.0094195
		complexity	0.52164	0.786902
logarithm	first order	entropy	0.270676	0.558711
		interquartile range	0.451044	0.734003
		robust mean absolute deviation	0.427354	0.708213
	GLCM	correlation	0.437925	0.718032
		difference entropy	0.352544	0.655846
		ID	0.0652665	0.238212
		IDM	0.0719163	0.247997
		IDMN	0.531679	0.786902
		IDN	0.934465	0.969987
		IMC1	0.779484	0.916606
		IMC2	0.805056	0.927062
		joint entropy	0.199489	0.469299
		sum entropy	0.235126	0.513378
	GLDM	dependence entropy	0.220749	0.500864
		dependence non uniformity	0.000134343	0.0094195
		gray level non uniformity	0.0892787	0.284187
	GLRLM	gray level non uniformity	0.0133765	0.0791443
		gray level non uniformity normalized	0.133149	0.35602
		run entropy	0.204787	0.477105
		run length non uniformity	0.000292225	0.0094195
		run length non uniformity normalized	0.531298	0.786902
		run percentage	0.385471	0.680199
		short run emphasis	0.555538	0.801932
	GLSZM	gray level non uniformity	0.00224453	0.0218135
		size zone non uniformity	0.00317968	0.0281954
		size zone non uniformity normalized	0.385889	0.680199
		zone entropy	0.0305267	0.141859
	NGTDM	coarseness	3.98929e-05	0.00928327
original	first order	10th percentile	0.263311	0.547409
		90th percentile	0.175019	0.432079
		energy	0.00350832	0.0282452
		entropy	0.400456	0.694604
		interquartile range	0.218027	0.497285
		maximum	0.418023	0.704493
		mean	0.273087	0.562321
		mean absolute deviation	0.359976	0.661777
		median	0.219757	0.499918
		minimum	0.0578244	0.227373
		range	0.0900732	0.28567
		robust mean absolute deviation	0.213591	0.491034
		root mean squared	0.338679	0.641203
		skewness	0.363275	0.664298
		total energy	0.00350832	0.0282452
		uniformity	0.769704	0.906332
		variance	0.972457	0.988447
	GLCM	autocorrelation	0.415182	0.704434
		cluster prominence	0.610237	0.838825
		cluster shade	0.518477	0.786902
		cluster tendency	0.951166	0.979341
		contrast	0.857152	0.943897
		correlation	0.820108	0.930384
		difference average	0.363873	0.664298
		difference entropy	0.30053	0.594434
		difference variance	0.941079	0.974729
		ID	0.593676	0.828823
		IDM	0.624493	0.84493
		IDN	0.110671	0.320578
		IMC1	0.373286	0.669378
		IMC2	0.841379	0.932705
		inverse variance	0.341117	0.644414
		joint average	0.274366	0.562321
		joint energy	0.726243	0.886766
		joint entropy	0.407809	0.695687
		MCC	0.96955	0.988447
		maximum probability	0.738262	0.891519
		sum average	0.274366	0.562321
		sum entropy	0.490548	0.763954
		sum squares	0.978852	0.988908
	GLDM	dependence entropy	0.706882	0.886766
		dependence non uniformity	0.000568115	0.0105041
		dependence non uniformity normalized	0.41688	0.704493
		dependence variance	0.405017	0.695573
		gray level non uniformity	0.00138073	0.0151881
		gray level variance	0.976144	0.988447
		high gray level emphasis	0.408286	0.695687
		large dependence emphasis	0.878163	0.94918
		large dependence high gray level emphasis	0.591699	0.827997
		small dependence emphasis	0.0775547	0.262237
	GLRLM	gray level non uniformity	0.00031072	0.0094195
		gray level non uniformity normalized	0.721594	0.886766
		gray level variance	0.72775	0.886766
		high gray level run emphasis	0.373337	0.669378
		long run emphasis	0.889735	0.949852
		long run high gray level emphasis	0.526468	0.786902
		run entropy	0.542126	0.797081
		run length non uniformity	0.0013193	0.0146983
		run length non uniformity normalized	0.0677851	0.241961
		run percentage	0.0736416	0.251967
		run variance	0.867181	0.945833
		short run emphasis	0.0613898	0.230643
	GLSZM	gray level non uniformity	0.0269422	0.129352
		gray level non uniformity normalized	0.0497116	0.202814
		gray level variance	0.114551	0.324249
		large area emphasis	0.0623897	0.230643
		large area high gray level emphasis	0.125279	0.343949
		size zone non uniformity	0.00373184	0.0294816
		size zone non uniformity normalized	0.367954	0.668881
		small area emphasis	0.418318	0.704493
		zone entropy	0.0972684	0.291047
		zone percentage	0.062646	0.230643
		zone variance	0.0604269	0.230643
	NGTDM	coarseness	4.74721e-05	0.00928327
		complexity	0.0928629	0.286163
	shape	elongation	0.403165	0.695335
		flatness	0.280259	0.566384
		least axis length	0.00695997	0.0483857
		major axis length	0.0626095	0.230643
		maximum 2D diameter column	0.0143631	0.082116
		maximum 2D diameter row	0.0103453	0.0675942
		maximum 2D diameter slice	0.00521029	0.0390322
		maximum 3D diameter	0.00645276	0.0459627
		mesh volume	0.000386207	0.0094195
		minor axis length	0.0119447	0.075291
		sphericity	0.885206	0.94918
		surface area	0.000590423	0.0105981
		surface volume ratio	0.000410701	0.0094195
		voxel volume	0.000385411	0.0094195
square	first order	10th percentile	0.148899	0.382821
		energy	0.700746	0.886766
		interquartile range	0.00795921	0.0532043
		maximum	0.712498	0.886766
		mean absolute deviation	0.0189168	0.0990284
		range	0.712495	0.886766
		robust mean absolute deviation	0.00729464	0.0499137
		root mean squared	0.0585585	0.229222
		total energy	0.700746	0.886766
		variance	0.761915	0.900822
	GLCM	autocorrelation	0.0403077	0.173403
		cluster prominence	0.667433	0.870918
		cluster shade	0.661932	0.870479
		cluster tendency	0.481162	0.760236
		contrast	0.128817	0.345888
		difference variance	0.177316	0.436151
		IMC1	0.61433	0.840123
		sum squares	0.391056	0.68791
	GLDM	dependence non uniformity	0.00228427	0.0218135
		dependence non uniformity normalized	0.0147639	0.0833105
		gray level non uniformity	0.000173021	0.0094195
		gray level variance	0.428761	0.708353
		high gray level emphasis	0.0534488	0.215111
		small dependence emphasis	0.0123596	0.075291
		small dependence high gray level emphasis	0.764058	0.902128
	GLRLM	gray level non uniformity	0.0021696	0.0214248
		gray level variance	0.79868	0.922942
		high gray level run emphasis	0.696684	0.886766
		long run emphasis	0.0065277	0.0460151
		long run high gray level emphasis	0.00604664	0.0441557
		long run low gray level emphasis	0.00628133	0.0451114
		run entropy	0.000732942	0.0110681
		run variance	0.00105193	0.0128751
		short run high gray level emphasis	0.81921	0.930384
	GLSZM	gray level variance	0.47447	0.75793
		high gray level zone emphasis	0.45368	0.736912
		size zone non uniformity	0.477303	0.758714
		small area high gray level emphasis	0.489888	0.763954
		zone entropy	0.360208	0.661777
		zone percentage	0.0700051	0.245226
	NGTDM	complexity	0.733604	0.889124
		strength	0.427862	0.708213
squareroot	first order	10th percentile	0.741316	0.893486
		entropy	0.562458	0.805233
		interquartile range	0.907891	0.957472
		mean absolute deviation	0.557423	0.803318
		robust mean absolute deviation	0.874315	0.94918
		skewness	0.141212	0.369089
		uniformity	0.24897	0.525482
	GLCM	correlation	0.813996	0.929647
		difference average	0.435323	0.715115
		difference entropy	0.625058	0.84493
		ID	0.14027	0.369089
		IDM	0.152037	0.388589
		IDN	0.248738	0.525482
		IMC1	0.604691	0.835416
		IMC2	0.986828	0.992538
		joint energy	0.195479	0.461607
		joint entropy	0.478933	0.758714
		MCC	0.67816	0.876136
		maximum probability	0.136885	0.36156
		sum entropy	0.513119	0.780911
	GLDM	dependence entropy	0.479325	0.758714
		dependence non uniformity	0.000195046	0.0094195
		dependence non uniformity normalized	0.701683	0.886766
		dependence variance	0.0629026	0.230643
		gray level non uniformity	0.0172861	0.0944588
		large dependence emphasis	0.193058	0.45838
		small dependence emphasis	0.727513	0.886766
	GLRLM	gray level non uniformity	0.00400584	0.031081
		gray level non uniformity normalized	0.245382	0.525482
		long run emphasis	0.321412	0.615214
		run entropy	0.308174	0.601805
		run length non uniformity	0.00033364	0.0094195
		run length non uniformity normalized	0.921358	0.966981
		run percentage	0.972111	0.988447
		run variance	0.311329	0.605457
		short run emphasis	0.881765	0.94918
	GLSZM	gray level non uniformity	0.00352504	0.0282452
		gray level non uniformity normalized	0.0262445	0.12741
		large area emphasis	0.186639	0.450014
		size zone non uniformity	0.00155242	0.0162536
		size zone non uniformity normalized	0.39925	0.694001
		small area emphasis	0.396686	0.693517
		zone entropy	0.0307517	0.142145
		zone percentage	0.63179	0.851202
		zone variance	0.184239	0.44597
	NGTDM	coarseness	4.2464e-05	0.00928327
		contrast	0.347889	0.653859
wavelet HHH	first order	10th percentile	0.634817	0.853956
		90th percentile	0.547788	0.798768
		energy	0.047783	0.197729
		entropy	0.663617	0.870579
		interquartile range	0.576091	0.816678
		mean absolute deviation	0.554825	0.801932
		median	0.376735	0.672244
		robust mean absolute deviation	0.549808	0.798768
		root mean squared	0.544889	0.798497
		total energy	0.047783	0.197729
		uniformity	0.32325	0.617371
		variance	0.737129	0.891519
	GLCM	cluster tendency	0.0876859	0.282219
		contrast	0.397435	0.693517
		correlation	0.0480101	0.197729
		difference average	0.407889	0.695687
		difference entropy	0.269472	0.557551
		difference variance	0.248319	0.525482
		ID	0.0595853	0.230457
		IDM	0.0613718	0.230643
		IMC1	0.123534	0.341884
		IMC2	0.650541	0.860472
		inverse variance	0.306399	0.601041
		joint energy	0.956125	0.982119
		joint entropy	0.37031	0.668881
		maximum probability	0.834516	0.932705
		sum entropy	0.119036	0.334765
		sum squares	0.747684	0.895536
	GLDM	dependence entropy	0.00239378	0.0218967
		dependence non uniformity	0.000444869	0.00954515
		dependence non uniformity normalized	0.00617184	0.0446944
		dependence variance	0.00201996	0.0201764
		gray level non uniformity	0.000396717	0.0094195
		gray level variance	0.789561	0.920512
		large dependence emphasis	0.00881133	0.0580079
		small dependence emphasis	0.00175172	0.0177005
	GLRLM	gray level non uniformity	0.000343401	0.0094195
		gray level non uniformity normalized	0.31937	0.615214
		gray level variance	0.748497	0.895536
		long run emphasis	0.00533926	0.0396565
		run entropy	0.00108661	0.0131148
		run length non uniformity	0.000287053	0.0094195
		run length non uniformity normalized	0.00152274	0.0161373
		run percentage	0.00129272	0.0145893
		run variance	0.00227018	0.0218135
		short run emphasis	0.00487925	0.0371936
	GLSZM	gray level non uniformity	0.212775	0.490454
		large area emphasis	0.0181632	0.0968333
		large area high gray level emphasis	0.00270706	0.0244628
		size zone non uniformity	0.738658	0.891519
		zone percentage	0.00237652	0.0218967
		zone variance	0.0229228	0.116491
	NGTDM	coarseness	0.000100487	0.00928327
wavelet HHL	first order	10th percentile	0.246361	0.525482
		90th percentile	0.754589	0.898271
		energy	0.00127559	0.0145853
		entropy	0.691401	0.886176
		interquartile range	0.828981	0.931934
		kurtosis	0.292051	0.582092
		maximum	0.865065	0.945609
		mean absolute deviation	0.845234	0.935679
		minimum	0.215787	0.49347
		range	0.96765	0.988447
		robust mean absolute deviation	0.831658	0.932705
		root mean squared	0.729123	0.886766
		total energy	0.00127559	0.0145853
		uniformity	0.549047	0.798768
		variance	0.815336	0.929647
	GLCM	autocorrelation	0.495514	0.767842
		cluster prominence	0.826535	0.931934
		cluster shade	0.254464	0.534128
		cluster tendency	0.70306	0.886766
		contrast	0.813085	0.929647
		correlation	0.0343286	0.152202
		difference average	0.707776	0.886766
		difference entropy	0.885829	0.94918
		difference variance	0.997925	0.999075
		ID	0.188975	0.451153
		IDM	0.208585	0.482075
		IDMN	0.882669	0.94918
		IDN	0.933018	0.969987
		IMC1	0.289164	0.577663
		IMC2	0.713961	0.886766
		inverse variance	0.497034	0.767842
		joint average	0.531037	0.786902
		joint energy	0.489959	0.763954
		joint entropy	0.836905	0.932705
		MCC	0.935385	0.969987
		maximum probability	0.423107	0.706759
		sum average	0.531037	0.786902
		sum entropy	0.529381	0.786902
		sum squares	0.960369	0.984151
	GLDM	dependence entropy	0.126448	0.345005
		dependence non uniformity	0.000964592	0.0121483
		dependence non uniformity normalized	0.382364	0.678111
		dependence variance	0.107616	0.314878
		gray level non uniformity	0.00083008	0.0112709
		gray level variance	0.732502	0.889028
		high gray level emphasis	0.49852	0.767842
		large dependence emphasis	0.899953	0.952908
		large dependence high gray level emphasis	0.470042	0.753629
		small dependence emphasis	0.403278	0.695335
		small dependence high gray level emphasis	0.827393	0.931934
	GLRLM	gray level non uniformity	0.000629781	0.0106024
		gray level non uniformity normalized	0.519801	0.786902
		gray level variance	0.747118	0.895536
		high gray level run emphasis	0.498549	0.767842
		long run emphasis	0.780696	0.916791
		long run high gray level emphasis	0.370104	0.668881
		run entropy	0.61102	0.838825
		run length non uniformity	0.00022818	0.0094195
		run length non uniformity normalized	0.215323	0.49347
		run percentage	0.27587	0.564073
		run variance	0.62519	0.84493
		short run emphasis	0.361546	0.662834
		short run high gray level emphasis	0.52721	0.786902
	GLSZM	gray level non uniformity	0.0264046	0.127476
		gray level non uniformity normalized	0.715988	0.886766
		gray level variance	0.367495	0.668881
		high gray level zone emphasis	0.543006	0.797081
		large area emphasis	0.443107	0.724335
		large area high gray level emphasis	0.174275	0.431467
		size zone non uniformity	0.0259855	0.126862
		small area high gray level emphasis	0.840483	0.932705
		zone entropy	0.67208	0.873001
		zone percentage	0.5265	0.786902
		zone variance	0.424484	0.706759
	NGTDM	busyness	0.231539	0.513378
		coarseness	0.000104656	0.00928327
		complexity	0.531745	0.786902
		contrast	0.293589	0.583819
		strength	0.0253284	0.125773
wavelet HLH	first order	10th percentile	0.865085	0.945609
		90th percentile	0.0891264	0.284187
		energy	0.0144071	0.082116
		entropy	0.757641	0.89862
		interquartile range	0.0736474	0.251967
		mean absolute deviation	0.225449	0.508327
		robust mean absolute deviation	0.0810437	0.270873
		root mean squared	0.608972	0.838663
		total energy	0.0144071	0.082116
		uniformity	0.294538	0.584368
		variance	0.722332	0.886766
	GLCM	cluster shade	0.0889363	0.284187
		cluster tendency	0.859313	0.943897
		contrast	0.352719	0.655846
		correlation	0.307405	0.601654
		difference average	0.456054	0.73773
		difference entropy	0.498153	0.767842
		ID	0.125468	0.343949
		IDM	0.122392	0.340894
		IMC1	0.578205	0.817008
		inverse variance	0.719131	0.886766
		joint energy	0.113935	0.323562
		joint entropy	0.521078	0.786902
		maximum probability	0.0707423	0.245226
		sum entropy	0.900273	0.952908
		sum squares	0.589784	0.826649
	GLDM	dependence entropy	0.110636	0.320578
		dependence non uniformity	0.000634435	0.0106024
		dependence non uniformity normalized	0.234971	0.513378
		dependence variance	0.0476153	0.197729
		gray level non uniformity	0.000422739	0.0094195
		gray level variance	0.680543	0.876136
		large dependence emphasis	0.14328	0.371673
		small dependence emphasis	0.0123897	0.075291
	GLRLM	gray level non uniformity	0.000380111	0.0094195
		gray level non uniformity normalized	0.352125	0.655846
		long run emphasis	0.152962	0.389808
		run entropy	0.00354283	0.0282452
		run length non uniformity	0.000258143	0.0094195
		run length non uniformity normalized	0.0133881	0.0791443
		run percentage	0.00745027	0.0505804
		run variance	0.0687962	0.243347
		short run emphasis	0.0256321	0.126558
	GLSZM	gray level non uniformity	0.202823	0.475076
		large area emphasis	0.121332	0.339027
		size zone non uniformity	0.0792927	0.266044
		zone percentage	0.0693058	0.243833
		zone variance	0.0964826	0.290856
	NGTDM	coarseness	0.000106827	0.00928327
wavelet HLL	first order	10th percentile	0.41035	0.697835
		90th percentile	0.0688875	0.243347
		energy	0.0120111	0.075291
		entropy	0.0238447	0.119775
		interquartile range	0.0111749	0.0719333
		maximum	0.722303	0.886766
		mean	0.848036	0.937586
		mean absolute deviation	0.127044	0.345005
		median	0.0593063	0.230457
		minimum	0.225193	0.508327
		range	0.659766	0.870011
		robust mean absolute deviation	0.0144577	0.082116
		root mean squared	0.45758	0.73773
		total energy	0.0120111	0.075291
		uniformity	0.454962	0.737615
		variance	0.555061	0.801932
	GLCM	autocorrelation	0.705305	0.886766
		cluster prominence	0.669475	0.870918
		cluster shade	0.32104	0.615214
		cluster tendency	0.707435	0.886766
		contrast	0.533343	0.786902
		correlation	0.744443	0.895536
		difference average	0.192229	0.457664
		difference entropy	0.092776	0.286163
		difference variance	0.698724	0.886766
		ID	0.841473	0.932705
		IDM	0.80563	0.927062
		IDN	0.278612	0.564368
		IMC1	0.615914	0.840234
		IMC2	0.474073	0.75793
		inverse variance	0.639755	0.856621
		joint average	0.81711	0.929647
		joint energy	0.678367	0.876136
		joint entropy	0.0454621	0.190853
		MCC	0.167218	0.418767
		maximum probability	0.823533	0.931836
		sum average	0.81711	0.929647
		sum entropy	0.0304962	0.141859
		sum squares	0.662125	0.870479
	GLDM	dependence entropy	0.0196539	0.101662
		dependence non uniformity	0.00059759	0.0105981
		dependence non uniformity normalized	0.103744	0.304574
		dependence variance	0.876952	0.94918
		gray level non uniformity	0.00163906	0.016757
		gray level variance	0.561997	0.805233
		high gray level emphasis	0.709315	0.886766
		large dependence emphasis	0.351651	0.655846
		large dependence high gray level emphasis	0.315243	0.610125
		small dependence emphasis	0.0596695	0.230457
		small dependence high gray level emphasis	0.577589	0.817008
	GLRLM	gray level non uniformity	0.000828573	0.0112709
		gray level non uniformity normalized	0.476066	0.758714
		gray level variance	0.725779	0.886766
		high gray level run emphasis	0.71917	0.886766
		long run emphasis	0.457199	0.73773
		long run high gray level emphasis	0.287933	0.576529
		run entropy	0.419877	0.705751
		run length non uniformity	0.000257008	0.0094195
		run length non uniformity normalized	0.0224292	0.114653
		run percentage	0.017944	0.0968333
		run variance	0.31441	0.609871
		short run emphasis	0.0289011	0.136495
		short run high gray level emphasis	0.895807	0.952908
	GLSZM	gray level non uniformity	0.00395292	0.0309468
		gray level non uniformity normalized	0.681985	0.876693
		gray level variance	0.928425	0.969987
		high gray level zone emphasis	0.8892	0.949852
		large area emphasis	0.142813	0.371569
		large area high gray level emphasis	0.0655152	0.238212
		size zone non uniformity	0.00079745	0.0112709
		size zone non uniformity normalized	0.9597	0.984151
		small area emphasis	0.903818	0.955496
		small area high gray level emphasis	0.85653	0.943897
		zone entropy	0.840413	0.932705
		zone percentage	0.053999	0.216245
		zone variance	0.140991	0.369089
	NGTDM	coarseness	9.2582e-05	0.00928327
		complexity	0.567796	0.808877
		contrast	0.0706859	0.245226
wavelet LHH	first order	10th percentile	0.504497	0.771845
		90th percentile	0.832206	0.932705
		energy	0.0668043	0.240883
		entropy	0.256336	0.535472
		interquartile range	0.802204	0.925783
		maximum	0.173572	0.430956
		mean absolute deviation	0.685691	0.880156
		robust mean absolute deviation	0.793234	0.921551
		root mean squared	0.464235	0.747074
		total energy	0.0668043	0.240883
		uniformity	0.751261	0.895536
		variance	0.678959	0.876136
	GLCM	cluster prominence	0.529835	0.786902
		cluster shade	0.913389	0.962103
		cluster tendency	0.141435	0.369089
		contrast	0.643104	0.85846
		correlation	0.0862037	0.280204
		difference average	0.484566	0.762613
		difference entropy	0.0831414	0.273674
		difference variance	0.108266	0.315714
		ID	0.0920536	0.286163
		IDM	0.0983601	0.291723
		IMC1	0.113095	0.322228
		IMC2	0.76707	0.904455
		inverse variance	0.305521	0.601034
		joint energy	0.828036	0.931934
		joint entropy	0.195068	0.461607
		maximum probability	0.930285	0.969987
		sum entropy	0.0916007	0.286163
		sum squares	0.430814	0.709389
	GLDM	dependence entropy	0.0557238	0.221114
		dependence non uniformity	0.000514437	0.00972749
		dependence non uniformity normalized	0.247762	0.525482
		dependence variance	0.0364998	0.159389
		gray level non uniformity	0.00048787	0.00971115
		gray level variance	0.374359	0.669378
		large dependence emphasis	0.728131	0.886766
		small dependence emphasis	0.0194552	0.101237
		small dependence high gray level emphasis	0.93458	0.969987
	GLRLM	gray level non uniformity	0.000381896	0.0094195
		gray level non uniformity normalized	0.7586	0.89862
		gray level variance	0.384996	0.680199
		long run emphasis	0.199816	0.469299
		run entropy	0.128962	0.345888
		run length non uniformity	0.000212777	0.0094195
		run length non uniformity normalized	0.111523	0.32135
		run percentage	0.0828709	0.273674
		run variance	0.084852	0.277204
		short run emphasis	0.135589	0.359614
	GLSZM	gray level non uniformity	0.243371	0.524788
		large area emphasis	0.0605634	0.230643
		size zone non uniformity	0.415851	0.704434
		zone percentage	0.0201136	0.103424
		zone variance	0.0551111	0.219686
	NGTDM	coarseness	0.000104697	0.00928327
		complexity	0.897467	0.952908
wavelet LHL	first order	10th percentile	0.402973	0.695335
		90th percentile	0.644238	0.858655
		energy	0.00338696	0.0282452
		entropy	0.811457	0.929647
		interquartile range	0.972871	0.988447
		mean	0.868666	0.945953
		mean absolute deviation	0.838905	0.932705
		median	0.300979	0.594434
		robust mean absolute deviation	0.992211	0.995648
		root mean squared	0.580886	0.818136
		total energy	0.00338696	0.0282452
		uniformity	0.242043	0.523223
		variance	0.792262	0.921551
	GLCM	cluster tendency	0.884212	0.94918
		contrast	0.729618	0.886766
		correlation	0.18253	0.44307
		difference average	0.619058	0.840564
		difference entropy	0.835193	0.932705
		ID	0.123313	0.341884
		IDM	0.128066	0.34562
		IDMN	0.594427	0.828823
		IDN	0.448722	0.731593
		IMC1	0.756265	0.89862
		IMC2	0.570605	0.811535
		inverse variance	0.205449	0.477368
		joint energy	0.20842	0.482075
		joint entropy	0.97485	0.988447
		MCC	0.311438	0.605457
		maximum probability	0.0827176	0.273674
		sum entropy	0.597027	0.830107
		sum squares	0.948846	0.97811
	GLDM	dependence entropy	0.286558	0.576529
		dependence non uniformity	0.000457835	0.00954515
		dependence non uniformity normalized	0.246795	0.525482
		dependence variance	0.0708304	0.245226
		gray level non uniformity	0.00235623	0.0218967
		gray level variance	0.807579	0.927062
		large dependence emphasis	0.246759	0.525482
		small dependence emphasis	0.321262	0.615214
	GLRLM	gray level non uniformity	0.00101216	0.0125653
		gray level non uniformity normalized	0.234051	0.513378
		gray level variance	0.678418	0.876136
		long run emphasis	0.501105	0.768008
		run entropy	0.533355	0.786902
		run length non uniformity	0.000491704	0.00971115
		run length non uniformity normalized	0.983465	0.990302
		run percentage	0.93181	0.969987
		run variance	0.566322	0.808101
		short run emphasis	0.918512	0.965159
	GLSZM	gray level non uniformity	0.00446377	0.0343276
		gray level non uniformity normalized	0.587719	0.825085
		large area emphasis	0.252309	0.530888
		large area high gray level emphasis	0.0907488	0.286163
		size zone non uniformity	0.0258861	0.126862
		size zone non uniformity normalized	0.234746	0.513378
		small area emphasis	0.204745	0.477105
		zone entropy	0.331474	0.630308
		zone percentage	0.124156	0.342514
		zone variance	0.249135	0.525482
	NGTDM	coarseness	9.90656e-05	0.00928327
		contrast	0.559148	0.804469
wavelet LLH	first order	10th percentile	0.999908	0.999908
		90th percentile	0.489021	0.763954
		entropy	0.255183	0.534348
		interquartile range	0.148484	0.382821
		mean	0.897813	0.952908
		mean absolute deviation	0.579908	0.818084
		median	0.0613665	0.230643
		robust mean absolute deviation	0.155439	0.394959
		uniformity	0.0153332	0.0859651
	GLCM	difference average	0.424153	0.706759
		difference entropy	0.526578	0.786902
		ID	0.111677	0.32135
		IDM	0.112625	0.321945
		IMC1	0.148195	0.382821
		inverse variance	0.790221	0.920512
		joint energy	0.014156	0.082116
		joint entropy	0.166788	0.418767
		maximum probability	0.00722327	0.0498176
		sum entropy	0.101611	0.30034
	GLDM	dependence entropy	0.404135	0.695432
		dependence non uniformity	0.000422546	0.0094195
		dependence non uniformity normalized	0.406915	0.695687
		dependence variance	0.135735	0.359614
		gray level non uniformity	0.000930829	0.012035
		large dependence emphasis	0.822498	0.931836
		small dependence emphasis	0.0627905	0.230643
	GLRLM	gray level non uniformity	0.000685716	0.0110681
		gray level non uniformity normalized	0.162947	0.41163
		long run emphasis	0.797611	0.922942
		run entropy	0.00570597	0.0420211
		run length non uniformity	0.000325515	0.0094195
		run length non uniformity normalized	0.0448463	0.189182
		run percentage	0.0355613	0.156867
		run variance	0.664205	0.870579
		short run emphasis	0.0534683	0.215111
	GLSZM	gray level non uniformity	0.0184842	0.0973499
		size zone non uniformity	0.0243817	0.121768
		zone percentage	0.0530734	0.215111
	NGTDM	coarseness	0.000122813	0.0094195
wavelet LLL	first order	10th percentile	0.277572	0.564368
		90th percentile	0.156564	0.39666
		energy	0.00333292	0.0282452
		entropy	0.354865	0.656122
		interquartile range	0.16868	0.421216
		maximum	0.500113	0.767842
		mean	0.278036	0.564368
		mean absolute deviation	0.343343	0.647212
		median	0.233105	0.513378
		minimum	0.0560046	0.221218
		range	0.0867136	0.280204
		robust mean absolute deviation	0.186945	0.450014
		root mean squared	0.337856	0.641042
		skewness	0.305704	0.601034
		total energy	0.00333292	0.0282452
		uniformity	0.915851	0.963528
		variance	0.946704	0.977827
	GLCM	autocorrelation	0.379078	0.673658
		cluster prominence	0.614866	0.840123
		cluster shade	0.500041	0.767842
		cluster tendency	0.971206	0.988447
		contrast	0.530243	0.786902
		correlation	0.70614	0.886766
		difference average	0.112167	0.321693
		difference entropy	0.0823409	0.273674
		difference variance	0.878718	0.94918
		ID	0.824641	0.931877
		IDM	0.797942	0.922942
		IDN	0.0494075	0.202524
		IMC1	0.0916225	0.286163
		IMC2	0.511028	0.779094
		inverse variance	0.668912	0.870918
		joint average	0.287784	0.576529
		joint energy	0.947174	0.977827
		joint entropy	0.233463	0.513378
		MCC	0.48535	0.762613
		maximum probability	0.979804	0.988908
		sum average	0.287784	0.576529
		sum entropy	0.483388	0.762367
		sum squares	0.981259	0.989227
	GLDM	dependence entropy	0.547639	0.798768
		dependence non uniformity	0.00146787	0.0157479
		dependence non uniformity normalized	0.0315261	0.142689
		dependence variance	0.899195	0.952908
		gray level non uniformity	0.00158999	0.0164489
		gray level variance	0.947446	0.977827
		high gray level emphasis	0.373682	0.669378
		large dependence emphasis	0.650467	0.860472
		large dependence high gray level emphasis	0.392808	0.689596
		large dependence low gray level emphasis	0.0622485	0.230643
		low gray level emphasis	0.0163794	0.0900867
		small dependence emphasis	0.0109229	0.0708357
	GLRLM	gray level non uniformity	0.000713628	0.0110681
		gray level non uniformity normalized	0.838301	0.932705
		gray level variance	0.862713	0.945394
		high gray level run emphasis	0.359148	0.661777
		long run emphasis	0.560157	0.804589
		long run high gray level emphasis	0.378726	0.673658
		long run low gray level emphasis	0.0271902	0.129826
		low gray level run emphasis	0.0155271	0.0861379
		run entropy	0.641317	0.857391
		run length non uniformity	0.000822994	0.0112709
		run length non uniformity normalized	0.013284	0.0791443
		run percentage	0.0122798	0.075291
		run variance	0.550104	0.798768
		short run emphasis	0.0122981	0.075291
		short run high gray level emphasis	0.348374	0.653859
		short run low gray level emphasis	0.0142746	0.082116
	GLSZM	gray level non uniformity	0.0280378	0.133141
		gray level non uniformity normalized	0.0926324	0.286163
		gray level variance	0.177673	0.436151
		high gray level zone emphasis	0.257032	0.535638
		large area emphasis	0.0977245	0.291047
		large area high gray level emphasis	0.127553	0.345308
		low gray level zone emphasis	0.0173917	0.0944588
		size zone non uniformity	0.00518978	0.0390322
		size zone non uniformity normalized	0.888811	0.949852
		small area emphasis	0.928201	0.969987
		small area low gray level emphasis	0.0183421	0.0971907
		zone entropy	0.0935937	0.286384
		zone percentage	0.0120947	0.075291
		zone variance	0.0956756	0.290707
	NGTDM	coarseness	6.9915e-05	0.00928327
		complexity	0.126859	0.345005
		contrast	0.00656602	0.0460151
		strength	0.618295	0.840564

## Sheet: Table S6 (Variant Ia)
Table S6: List of radiomic features selected after univariate analysis
Variant Ia
filter	feature group	feature name
exponential	GLDM	dependence entropy
		dependence variance
		gray level non uniformity
		small dependence low gray level emphasis
	GLRLM	run entropy
		run length non uniformity
		run length non uniformity normalized
		run percentage
		run variance
gradient	GLDM	dependence non uniformity
		small dependence low gray level emphasis
	GLSZM	gray level non uniformity
	NGTDM	coarseness
logarithm	GLDM	dependence non uniformity
	GLRLM	run length non uniformity
	NGTDM	coarseness
original	GLRLM	gray level non uniformity
	NGTDM	coarseness
	shape	least axis length
		maximum 2D diameter slice
		maximum 3D diameter
		mesh volume
		surface volume ratio
		voxel volume
square	GLDM	gray level non uniformity
		small dependence emphasis
squareroot	GLDM	dependence non uniformity
	GLRLM	run length non uniformity
	GLSZM	size zone non uniformity
	NGTDM	coarseness
	first order	energy
		total energy
wavelet HHH	GLDM	dependence non uniformity
		gray level non uniformity
	GLRLM	gray level non uniformity
		run length non uniformity
	GLSZM	zone percentage
	NGTDM	coarseness
wavelet HHL	GLRLM	run length non uniformity
	NGTDM	coarseness
wavelet HLH	GLDM	gray level non uniformity
	GLRLM	gray level non uniformity
		run entropy
		run length non uniformity
		run percentage
	NGTDM	coarseness
wavelet HLL	GLRLM	run length non uniformity
	GLSZM	size zone non uniformity
	NGTDM	coarseness
	first order	interquartile range
wavelet LHH	GLDM	dependence non uniformity
		gray level non uniformity
	GLRLM	gray level non uniformity
		run length non uniformity
	NGTDM	coarseness
wavelet LHL	GLDM	dependence non uniformity
	GLRLM	run length non uniformity
	NGTDM	coarseness
wavelet LLH	GLCM	cluster shade
		maximum probability
	GLDM	dependence non uniformity
	GLRLM	run entropy
		run length non uniformity
	NGTDM	coarseness
	first order	energy
wavelet LLL	NGTDM	coarseness
		contrast

## Sheet: Table S6 (Variant Ib)
Table S6: List of radiomic features selected after univariate analysis
Variant Ib
filter	feature group	feature name
exponential	GLDM	dependence entropy
		dependence variance
		gray level non uniformity
		small dependence low gray level emphasis
	GLRLM	run entropy
		run length non uniformity
		run length non uniformity normalized
		run percentage
		run variance
gradient	GLDM	small dependence low gray level emphasis
	GLSZM	gray level non uniformity
	NGTDM	coarseness
logarithm	GLDM	dependence non uniformity
	GLRLM	run length non uniformity
	NGTDM	coarseness
original	GLRLM	gray level non uniformity
	NGTDM	coarseness
	shape	least axis length
		maximum 2D diameter slice
		maximum 3D diameter
		mesh volume
		surface volume ratio
		voxel volume
square	GLDM	gray level non uniformity
		small dependence emphasis
squareroot	GLDM	dependence non uniformity
	GLRLM	run length non uniformity
	GLSZM	size zone non uniformity
	NGTDM	coarseness
	first order	energy
		range
		total energy
wavelet HHH	GLDM	dependence non uniformity
		gray level non uniformity
	GLRLM	gray level non uniformity
		run length non uniformity
	GLSZM	zone percentage
	NGTDM	coarseness
wavelet HHL	GLRLM	run length non uniformity
	NGTDM	coarseness
	first order	energy
wavelet HLH	GLDM	gray level non uniformity
	GLRLM	gray level non uniformity
		run entropy
		run length non uniformity
		run percentage
	NGTDM	coarseness
wavelet HLL	GLRLM	run length non uniformity
	GLSZM	size zone non uniformity
	NGTDM	coarseness
	first order	interquartile range
wavelet LHH	GLDM	dependence non uniformity
		gray level non uniformity
	GLRLM	gray level non uniformity
		run length non uniformity
	NGTDM	coarseness
wavelet LHL	GLDM	dependence non uniformity
	GLRLM	run length non uniformity
	NGTDM	coarseness
wavelet LLH	GLCM	cluster shade
		maximum probability
	GLDM	dependence non uniformity
	GLRLM	run entropy
		run length non uniformity
	NGTDM	coarseness
	first order	energy
wavelet LLL	NGTDM	coarseness
		contrast

## Sheet: Table S6 (Variant II)
Table S6: List of radiomic features selected after univariate analysis
Variant II
filter	feature group	feature name
exponential	GLDM	dependence entropy
		dependence variance
		gray level non uniformity
		small dependence low gray level emphasis
	GLRLM	run entropy
		run length non uniformity
		run length non uniformity normalized
		run percentage
		run variance
gradient	GLDM	small dependence low gray level emphasis
	GLSZM	gray level non uniformity
	NGTDM	coarseness
logarithm	GLDM	dependence non uniformity
	GLRLM	run length non uniformity
	NGTDM	coarseness
original	GLRLM	gray level non uniformity
	NGTDM	coarseness
	first order	energy
	shape	least axis length
		maximum 2D diameter slice
		maximum 3D diameter
		mesh volume
		surface volume ratio
		voxel volume
square	GLDM	gray level non uniformity
		small dependence emphasis
	first order	mean absolute deviation
		robust mean absolute deviation
squareroot	GLDM	dependence non uniformity
	GLRLM	run length non uniformity
	GLSZM	size zone non uniformity
	NGTDM	coarseness
wavelet HHH	GLDM	dependence non uniformity
		gray level non uniformity
	GLRLM	gray level non uniformity
		run length non uniformity
	NGTDM	coarseness
wavelet HHL	GLRLM	run length non uniformity
	NGTDM	coarseness
	first order	energy
wavelet HLH	GLDM	gray level non uniformity
	GLRLM	gray level non uniformity
		run entropy
		run length non uniformity
		run percentage
	NGTDM	coarseness
wavelet HLL	GLRLM	run length non uniformity
	GLSZM	size zone non uniformity
	NGTDM	coarseness
	first order	interquartile range
wavelet LHH	GLDM	dependence non uniformity
		gray level non uniformity
	GLRLM	gray level non uniformity
		run length non uniformity
	NGTDM	coarseness
wavelet LHL	GLDM	dependence non uniformity
	GLRLM	run length non uniformity
	NGTDM	coarseness
wavelet LLH	GLCM	maximum probability
	GLDM	dependence non uniformity
	GLRLM	run entropy
		run length non uniformity
	GLSZM	gray level non uniformity
	NGTDM	coarseness
wavelet LLL	NGTDM	coarseness
		contrast

[truncated: 4 more sheets: Table S7 (Variant Ia), Table S7 (Variant Ib), Table S7 (Variant II), Table S8]
